# Supplementary material for: Breakage fusion bridge cycles drive high oncogene number with moderate intratumoural heterogeneity
Source: Nat Commun. 2025 Feb 10;16:1497. doi: 10.1038/s41467-025-56670-8 (PMC11811125; doi:10.1038/s41467-025-56670-8)
Supplement: Supplementary file 6 — Source Data [file 41467_2025_56670_MOESM6_ESM.xlsx]

## Sheet: 1C
Score Bins	Frequency (BFB-, ecDNA+)	Frequency (BFB+)				Real Score (BFB-, ecDNA+)	Real Score (BFB+)
-1	0	0				4.49681	0.344234
-0.8	0	0				4	0.368726
-0.6	0	0				2.11112	1.60916
-0.4	0	0				5.27906	1.60965
-0.2	0	0				2.92773	0.654887
0	0	0				4	1.78174
0.2	0	73				4	0.461074
0.4	2	214				4	0.712555
0.6	6	137				4	0.756092
0.8	4	36				3.35855	2.3265
1	5	33				4	2.25985
1.2	5	11				2.16828	0.969512
1.4	9	12				4	0.66837
1.6	13	6				4	0.796897
1.8	17	2				4	1.75572
2	19	4				3.88177	0.744981
2.2	28	2				4.1618	0.769396
2.4	25	6				5.01637	0.674783
2.6	27	2				2.60386	1.58324
2.8	30	3				3.12372	0.566733
3	29	1				2.65926	0.884237
3.2	30	4				3.70052	0.662971
3.4	37	0				3.21297	1.2388
3.6	19	0				1.85471	1.00417
3.8	18	0				2.94597	0.934652
4	828	21				2.27086	1.38545
4.2	6	0				3.19604
4.4	6	0				4.70322
4.6	6	0				2.38997
4.8	12	0				2.3877
						3.00739
						2.61801
						2.32203
						3.53004
						4
						4.40661
						2.65942
						4
						4
						5.78755
						4
						3.84819
						4
						4
						4
						3.74012
						2.92822
						2.93954
						4.46504
						3.68306
						3.26125
						3.33364
						4
						4
						4
						4
						4
						4

## Sheet: 1D
Threshold	Precision	Recall	F1 Score
0.3	1	0	0
0.4	1	0	0
0.5	1	0.0127737	0.0252252
0.6	1	0.131387	0.232258
0.7	0.988166	0.304745	0.46583
0.8	0.993031	0.520073	0.682635
0.9	0.992126	0.689781	0.813778
1	0.981395	0.770073	0.862986
1.1	0.980176	0.812044	0.888224
1.2	0.974359	0.832117	0.897638
1.3	0.966736	0.84854	0.90379
1.4	0.966403	0.892336	0.927894
1.5	0.966862	0.905109	0.934967
1.6	0.957854	0.912409	0.934579
1.7	0.949438	0.925182	0.937153
1.8	0.94291	0.934307	0.938588
1.9	0.936131	0.936131	0.936131
2	0.921708	0.945255	0.933333
2.1	0.910526	0.94708	0.928444
2.2	0.895009	0.948905	0.921169
2.3	0.883051	0.95073	0.915641
2.4	0.86733	0.95438	0.908775
2.5	0.848142	0.958029	0.899743
2.6	0.829384	0.958029	0.889077
2.7	0.818605	0.963504	0.885163
2.8	0.799699	0.968978	0.876238
2.9	0.786136	0.972628	0.869494
3	0.76912	0.972628	0.858985
3.1	0.747899	0.974453	0.846276
3.2	0.738292	0.978102	0.841444
3.3	0.72043	0.978102	0.829721
3.4	0.710317	0.979927	0.82362
3.5	0.695484	0.983577	0.814815
3.6	0.68481	0.987226	0.80867
3.7	0.671216	0.987226	0.799114
3.8	0.654172	0.987226	0.786909
3.9	0.647904	0.987226	0.782357
4	0.63948	0.987226	0.776184
4.1	0.634977	0.987226	0.772857

## Sheet: 1E
Group	#Segments	FinalScore
BFB+	3	0.787354
BFB+	3	0.7466
BFB+	3	1.11317
BFB+	2	1.57185
BFB+	2	0.28128
BFB+	2	0.298843
BFB+	2	0.390649
BFB+	3	0.78084
BFB+	3	0.699385
BFB+	5	0.676601
BFB+	5	0.627423
BFB+	6	2.68923
BFB+	4	4.16277
BFB+	5	1.41658
BFB+	6	1.72744
BFB+	4	0.548441
BFB+	4	0.415948
BFB+	4	0.520651
BFB+	4	0.4871
BFB+	4	0.551943
BFB+	3	0.497207
BFB+	4	0.835929
BFB+	5	0.790785
BFB+	6	0.62874
BFB+	4	0.600183
BFB+	5	0.48018
BFB+	5	0.578994
BFB+	4	0.6532
BFB+	5	1.14839
BFB+	5	1.14058
BFB+	5	0.671772
BFB+	4	0.669621
BFB+	4	0.458767
BFB+	4	1.4338
BFB+	4	1.3621
BFB+	3	2.21128
BFB+	2	2.84449
BFB+	4	0.421214
BFB+	4	0.39526
BFB+	4	0.671479
BFB+	4	0.876881
BFB+	5	0.919502
BFB+	4	0.41485
BFB+	5	0.846418
BFB+	4	0.484467
BFB+	4	0.440027
BFB+	4	0.862835
BFB+	6	0.946291
BFB+	6	0.622757
BFB+	5	1.10458
BFB+	4	0.566735
BFB+	3	0.796879
BFB+	3	1.22997
BFB+	2	1.10667
BFB+	2	1.16656
BFB+	3	1.14778
BFB+	3	1.12586
BFB+	2	0.708742
BFB+	2	0.692935
BFB+	5	0.738541
BFB+	5	0.73243
BFB+	4	0.418784
BFB+	4	0.427549
BFB+	3	1.21063
BFB+	3	1.17662
BFB+	3	2.02694
BFB+	2	0.358486
BFB+	3	0.312863
BFB+	4	0.343593
BFB+	4	0.326443
BFB+	3	0.431384
BFB+	3	0.467672
BFB+	2	0.528559
BFB+	2	0.575132
BFB+	3	0.610339
BFB+	3	0.64626
BFB+	4	0.459054
BFB+	4	0.547037
BFB+	3	1.00154
BFB+	3	1.105
BFB+	4	0.726759
BFB+	4	0.719648
BFB+	2	4
BFB+	2	2.44347
BFB+	2	2.41334
BFB+	3	1.50329
BFB+	3	1.47194
BFB+	4	0.579777
BFB+	4	0.530818
BFB+	2	0.483401
BFB+	3	0.416677
BFB+	3	0.571217
BFB+	3	0.555198
BFB+	5	0.661878
BFB+	5	0.570033
BFB+	4	0.402184
BFB+	4	0.464926
BFB+	3	0.484512
BFB+	3	0.473833
BFB+	2	0.882588
BFB+	2	0.871736
BFB+	4	0.58952
BFB+	4	0.588707
BFB+	3	0.781116
BFB+	3	0.776143
BFB+	2	0.522792
BFB+	2	0.460249
BFB+	2	1.4508
BFB+	2	1.38109
BFB+	2	0.506321
BFB+	2	0.481514
BFB+	4	0.738149
BFB+	4	0.66859
BFB+	5	0.658788
BFB+	4	0.499263
BFB+	3	0.523156
BFB+	3	0.470621
BFB+	2	2.47796
BFB+	4	3.24595
BFB+	2	0.556833
BFB+	3	0.57571
BFB+	3	1.19082
BFB+	3	0.858731
BFB+	2	0.588819
BFB+	2	0.597971
BFB+	4	0.361442
BFB+	4	0.358288
BFB+	5	0.327107
BFB+	5	0.408685
BFB+	4	0.612459
BFB+	4	0.629037
BFB+	5	0.560948
BFB+	5	0.539108
BFB+	4	0.611419
BFB+	4	0.617263
BFB+	4	0.611382
BFB+	4	0.561288
BFB+	3	0.82112
BFB+	2	0.847049
BFB+	4	0.429437
BFB+	5	0.484058
BFB+	3	0.651952
BFB+	3	0.622861
BFB+	4	0.677485
BFB+	3	0.570442
BFB+	2	1.18094
BFB+	3	0.688229
BFB+	3	0.693198
BFB+	3	0.254274
BFB+	3	0.243397
BFB+	4	0.346809
BFB+	3	0.371923
BFB+	3	0.43199
BFB+	3	0.396954
BFB+	3	0.390531
BFB+	3	0.361098
BFB+	2	0.611762
BFB+	3	0.790727
BFB+	3	0.585899
BFB+	3	0.550273
BFB+	2	4
BFB+	3	0.539089
BFB+	3	0.520784
BFB+	2	0.747539
BFB+	2	0.703593
BFB+	2	0.714547
BFB+	2	0.762351
BFB+	2	0.623002
BFB+	2	0.643014
BFB+	2	0.662543
BFB+	2	0.573787
BFB+	3	0.346028
BFB+	3	0.316258
BFB+	3	0.575103
BFB+	3	0.645487
BFB+	4	0.830036
BFB+	4	0.857296
BFB+	2	0.716709
BFB+	2	0.712465
BFB+	3	0.640491
BFB+	3	0.642914
BFB+	4	0.5351
BFB+	4	0.530275
BFB+	4	1.11353
BFB+	3	4
BFB+	3	1.25934
BFB+	3	1.23153
BFB+	4	1.11019
BFB+	4	1.06672
BFB+	4	0.341691
BFB+	4	0.326288
BFB+	5	0.50731
BFB+	5	0.439822
BFB+	4	0.554488
BFB+	4	0.565726
BFB+	3	0.304081
BFB+	4	0.495911
BFB+	4	0.329377
BFB+	4	0.3838
BFB+	3	0.568881
BFB+	3	0.570144
BFB+	4	0.640632
BFB+	3	0.457853
BFB+	4	0.794278
BFB+	4	0.82823
BFB+	5	0.882393
BFB+	5	0.887319
BFB+	3	0.533437
BFB+	3	0.532617
BFB+	3	0.41624
BFB+	3	0.385834
BFB+	4	0.402151
BFB+	4	0.40739
BFB+	4	0.473168
BFB+	4	0.519992
BFB+	4	0.618038
BFB+	4	0.609179
BFB+	2	0.55678
BFB+	2	0.618223
BFB+	3	0.659019
BFB+	3	0.645675
BFB+	5	0.440991
BFB+	5	0.378829
BFB+	4	2.21002
BFB+	5	2.91812
BFB+	3	0.789929
BFB+	4	1.14655
BFB+	4	0.682714
BFB+	4	0.599507
BFB+	4	0.543988
BFB+	4	0.598922
BFB+	2	0.976114
BFB+	2	0.886752
BFB+	4	0.621556
BFB+	3	0.782112
BFB+	5	0.391995
BFB+	4	0.455674
BFB+	4	0.551569
BFB+	4	0.493857
BFB+	4	0.571941
BFB+	4	0.644605
BFB+	3	0.632421
BFB+	3	0.49343
BFB+	3	0.397414
BFB+	3	0.389292
BFB+	2	0.605591
BFB+	2	0.594715
BFB+	4	0.537231
BFB+	4	0.513323
BFB+	4	0.555478
BFB+	4	0.55768
BFB+	2	0.518069
BFB+	2	0.51325
BFB+	2	0.704179
BFB+	2	0.658616
BFB+	2	1.19012
BFB+	2	1.11072
BFB+	2	1.24019
BFB+	2	1.20818
BFB+	3	2.9805
BFB+	3	3.19602
BFB+	2	1.00043
BFB+	2	0.993492
BFB+	2	0.660067
BFB+	2	0.59555
BFB+	2	0.770908
BFB+	2	0.754786
BFB+	3	0.426656
BFB+	3	0.441522
BFB+	2	0.531759
BFB+	2	0.499591
BFB+	3	0.572419
BFB+	3	0.60775
BFB+	3	0.423246
BFB+	3	0.442355
BFB+	3	0.486506
BFB+	3	0.588119
BFB+	4	0.661213
BFB+	4	0.528105
BFB+	3	0.38176
BFB+	3	0.360239
BFB+	2	0.82196
BFB+	2	0.804361
BFB+	4	0.646415
BFB+	4	0.6763
BFB+	3	0.876767
BFB+	2	1.91932
BFB+	2	0.773938
BFB+	2	4
BFB+	4	1.70076
BFB+	4	1.75744
BFB+	3	2.56243
BFB+	3	2.55451
BFB+	4	0.441138
BFB+	4	0.418802
BFB+	2	1.09845
BFB+	2	1.11391
BFB+	3	0.532052
BFB+	3	0.563726
BFB+	2	0.337286
BFB+	2	0.343079
BFB+	4	0.3766
BFB+	3	0.341883
BFB+	4	0.639129
BFB+	4	0.817047
BFB+	3	0.420487
BFB+	3	0.382945
BFB+	3	0.504306
BFB+	3	0.473243
BFB+	4	0.656868
BFB+	4	0.650016
BFB+	2	0.665957
BFB+	3	0.714033
BFB+	3	0.667398
BFB+	3	0.741136
BFB+	5	0.575713
BFB+	5	0.555466
BFB+	2	1.08369
BFB+	2	1.15646
BFB+	3	0.553888
BFB+	3	0.55275
BFB+	4	0.572361
BFB+	4	0.591394
BFB+	4	0.488074
BFB+	4	0.500532
BFB+	3	0.311429
BFB+	3	0.289509
BFB+	2	0.45636
BFB+	2	0.469906
BFB+	3	0.894469
BFB+	3	0.846324
BFB+	3	0.290256
BFB+	3	0.316072
BFB+	5	1.5052
BFB+	5	1.54218
BFB+	2	1.87102
BFB+	2	1.46113
BFB+	3	0.578199
BFB+	3	0.636916
BFB+	3	0.389365
BFB+	3	0.369195
BFB+	4	0.456354
BFB+	4	0.433256
BFB+	4	0.431747
BFB+	4	0.460471
BFB+	4	0.524341
BFB+	4	0.496204
BFB+	3	0.351571
BFB+	3	0.397369
BFB+	3	0.633569
BFB+	3	0.677735
BFB+	2	4
BFB+	4	0.425383
BFB+	4	0.465865
BFB+	3	0.339887
BFB+	3	0.355762
BFB+	3	0.373547
BFB+	3	0.386456
BFB+	3	0.337827
BFB+	3	0.31906
BFB+	3	0.990913
BFB+	3	0.996599
BFB+	2	0.529882
BFB+	2	0.636062
BFB+	3	1.04324
BFB+	3	0.979807
BFB+	2	1.26359
BFB+	2	2.53097
BFB+	2	1.1073
BFB+	2	1.13303
BFB+	2	0.800636
BFB+	3	0.993751
BFB+	2	0.757509
BFB+	2	0.74943
BFB+	3	0.765993
BFB+	3	0.78981
BFB+	2	0.71495
BFB+	2	0.837531
BFB+	4	0.499951
BFB+	4	0.472958
BFB+	4	0.552337
BFB+	3	0.547518
BFB+	2	1.46597
BFB+	2	1.48066
BFB+	4	0.585358
BFB+	4	0.608942
BFB+	4	0.687662
BFB+	4	0.686693
BFB+	4	0.478062
BFB+	4	0.475549
BFB+	3	0.632534
BFB+	3	0.6638
BFB+	4	0.32228
BFB+	3	0.375676
BFB+	2	0.519542
BFB+	3	0.33558
BFB+	4	0.624101
BFB+	4	0.472626
BFB+	4	0.463322
BFB+	4	0.457023
BFB+	4	0.501279
BFB+	4	0.392159
BFB+	2	2.14219
BFB+	2	2.16979
BFB+	2	3.31985
BFB+	2	3.38418
BFB+	3	2.67687
BFB+	2	3.257
BFB+	5	0.429629
BFB+	5	0.393237
BFB+	2	0.95294
BFB+	3	1.14785
BFB+	3	0.700372
BFB+	3	0.671353
BFB+	2	0.46257
BFB+	3	0.49364
BFB+	4	0.647422
BFB+	4	0.659038
BFB+	2	0.749602
BFB+	4	0.945517
BFB+	2	0.68426
BFB+	2	0.718943
BFB+	4	0.563079
BFB+	4	0.550157
BFB+	2	4
BFB+	2	0.677459
BFB+	5	0.454474
BFB+	5	0.462457
BFB+	3	0.249108
BFB+	3	0.300034
BFB+	4	0.506516
BFB+	4	0.521836
BFB+	4	0.721869
BFB+	4	0.766223
BFB+	3	0.407856
BFB+	3	0.345756
BFB+	4	0.402894
BFB+	4	0.426059
BFB+	5	0.538613
BFB+	5	0.560406
BFB+	4	0.646447
BFB+	4	0.667912
BFB+	5	0.508118
BFB+	5	0.671187
BFB+	4	0.600799
BFB+	4	0.621851
BFB+	5	0.491263
BFB+	5	0.469497
BFB+	3	0.580928
BFB+	3	0.532582
BFB+	5	0.506912
BFB+	4	0.562334
BFB+	3	0.323582
BFB+	3	0.330282
BFB+	3	0.507668
BFB+	3	0.552628
BFB+	2	0.699231
BFB+	3	0.583024
BFB+	3	0.514679
BFB+	3	0.513063
BFB+	4	1.11759
BFB+	3	1.33615
BFB+	4	0.700185
BFB+	4	0.652164
BFB+	4	0.516803
BFB+	4	0.496663
BFB+	2	0.475373
BFB+	2	0.4231
BFB+	3	0.616739
BFB+	3	0.598158
BFB+	4	0.778924
BFB+	5	0.369647
BFB+	5	0.489228
BFB+	5	0.548435
BFB+	5	0.564832
BFB+	5	0.569734
BFB+	3	1.18357
BFB+	2	1.56728
BFB+	3	0.510354
BFB+	3	0.51278
BFB+	4	0.652906
BFB+	4	0.692424
BFB+	5	0.37549
BFB+	6	0.411419
BFB+	4	0.459576
BFB+	4	0.453527
BFB+	3	0.303719
BFB+	3	0.301233
BFB+	2	0.990796
BFB+	2	1.07346
BFB+	2	0.541228
BFB+	2	0.518793
BFB+	2	0.502087
BFB+	2	0.5019
BFB+	3	0.536103
BFB+	3	0.552554
BFB+	3	0.310466
BFB+	3	0.359756
BFB+	3	0.484967
BFB+	3	0.49258
BFB+	4	0.603069
BFB+	4	0.635139
BFB+	3	0.364046
BFB+	3	0.342568
BFB+	5	0.625255
BFB+	4	0.460997
BFB+	5	0.472849
BFB+	5	0.504722
BFB+	2	0.441175
BFB+	2	0.482707
BFB+	5	0.346652
BFB+	5	0.335325
BFB+	4	0.670914
BFB+	3	0.668551
BFB+	3	0.407855
BFB+	3	0.547374
BFB+	2	1.6605
BFB+	2	1.72757
BFB+	4	0.677835
BFB+	4	0.713901
BFB+	4	0.534232
BFB+	4	0.503987
BFB+	3	0.799261
BFB+	3	0.796465
BFB+	3	0.429006
BFB+	3	0.389172
BFB+	4	0.534372
BFB+	4	0.549827
BFB+	5	0.621368
BFB+	5	0.624284
BFB+	4	0.657008
BFB+	4	0.637255
BFB+	3	0.553698
BFB+	3	0.603544
BFB+	4	0.640589
BFB+	4	0.518819
BFB+	4	1.3223
BFB+	3	1.74283
BFB+	3	0.606546
BFB+	3	0.546189
BFB+	4	0.45754
BFB+	4	0.451557
BFB+	3	0.574786
BFB+	4	0.526625
BFB+	4	0.497343
BFB+	4	0.474767
BFB+	4	1.03568
BFB+	4	1.09497
BFB-, ecDNA+	2	2.76009
BFB-, ecDNA+	2	2.75249
BFB-, ecDNA+	3	3.96037
BFB-, ecDNA+	3	3.72377
BFB-, ecDNA+	5	2.2022
BFB-, ecDNA+	6	2.24699
BFB-, ecDNA+	5	1.89078
BFB-, ecDNA+	4	1.57165
BFB-, ecDNA+	2	2.47108
BFB-, ecDNA+	2	2.51313
BFB-, ecDNA+	2	4.85398
BFB-, ecDNA+	2	4.87532
BFB-, ecDNA+	2	3.06993
BFB-, ecDNA+	2	3.62048
BFB-, ecDNA+	4	2.30338
BFB-, ecDNA+	4	2.1975
BFB-, ecDNA+	3	3.08852
BFB-, ecDNA+	3	1.94719
BFB-, ecDNA+	3	2.65506
BFB-, ecDNA+	2	2.79532
BFB-, ecDNA+	3	4.42413
BFB-, ecDNA+	3	4.21452
BFB-, ecDNA+	4	2.53487
BFB-, ecDNA+	4	2.51444
BFB-, ecDNA+	3	2.97408
BFB-, ecDNA+	3	2.82822
BFB-, ecDNA+	2	1.09181
BFB-, ecDNA+	2	3.98438
BFB-, ecDNA+	2	4.10606
BFB-, ecDNA+	3	3.3961
BFB-, ecDNA+	3	3.27555
BFB-, ecDNA+	5	2.38079
BFB-, ecDNA+	5	2.42343
BFB-, ecDNA+	2	3.95916
BFB-, ecDNA+	2	3.99968
BFB-, ecDNA+	4	3.3335
BFB-, ecDNA+	4	3.23889
BFB-, ecDNA+	3	2.99957
BFB-, ecDNA+	3	2.94504
BFB-, ecDNA+	2	3.38087
BFB-, ecDNA+	2	3.30586
BFB-, ecDNA+	2	3.09144
BFB-, ecDNA+	2	3.12408
BFB-, ecDNA+	2	4.511
BFB-, ecDNA+	3	5.37931
BFB-, ecDNA+	5	2.35632
BFB-, ecDNA+	5	2.5963
BFB-, ecDNA+	6	3.24154
BFB-, ecDNA+	6	2.06997
BFB-, ecDNA+	6	2.0195
BFB-, ecDNA+	6	2.34371
BFB-, ecDNA+	6	2.37215
BFB-, ecDNA+	3	3.03279
BFB-, ecDNA+	3	2.83571
BFB-, ecDNA+	2	3.24582
BFB-, ecDNA+	3	2.80817
BFB-, ecDNA+	2	5.1295
BFB-, ecDNA+	2	5.06719
BFB-, ecDNA+	3	3.22084
BFB-, ecDNA+	3	3.39217
BFB-, ecDNA+	2	1.68589
BFB-, ecDNA+	2	1.83897
BFB-, ecDNA+	2	3.34142
BFB-, ecDNA+	2	3.27987
BFB-, ecDNA+	2	3.99539
BFB-, ecDNA+	2	3.72974
BFB-, ecDNA+	4	3.82649
BFB-, ecDNA+	3	4.43305
BFB-, ecDNA+	2	3.77443
BFB-, ecDNA+	3	4.65384
BFB-, ecDNA+	3	2.66201
BFB-, ecDNA+	3	2.58363
BFB-, ecDNA+	3	3.57057
BFB-, ecDNA+	3	3.64931
BFB-, ecDNA+	2	2.2864
BFB-, ecDNA+	2	2.29688
BFB-, ecDNA+	4	2.64178
BFB-, ecDNA+	4	2.76043
BFB-, ecDNA+	4	2.91999
BFB-, ecDNA+	5	2.69605
BFB-, ecDNA+	3	3.37281
BFB-, ecDNA+	3	3.55187
BFB-, ecDNA+	2	3.78029
BFB-, ecDNA+	2	3.76208
BFB-, ecDNA+	4	2.8752
BFB-, ecDNA+	4	2.80291
BFB-, ecDNA+	3	2.10888
BFB-, ecDNA+	3	2.33492
BFB-, ecDNA+	4	3.13275
BFB-, ecDNA+	5	2.28113
BFB-, ecDNA+	2	3.34765
BFB-, ecDNA+	2	3.29705
BFB-, ecDNA+	3	3.63781
BFB-, ecDNA+	3	3.71546
BFB-, ecDNA+	4	2.39819
BFB-, ecDNA+	5	2.02378
BFB-, ecDNA+	2	3.08872
BFB-, ecDNA+	2	3.14027
BFB-, ecDNA+	2	4.81401
BFB-, ecDNA+	3	3.37093
BFB-, ecDNA+	4	3.25393
BFB-, ecDNA+	4	2.68816
BFB-, ecDNA+	5	2.34608
BFB-, ecDNA+	3	3.69892
BFB-, ecDNA+	6	1.96933
BFB-, ecDNA+	6	1.86138
BFB-, ecDNA+	2	3.51861
BFB-, ecDNA+	2	3.57797
BFB-, ecDNA+	3	3.1701
BFB-, ecDNA+	3	2.82207
BFB-, ecDNA+	4	6.13633
BFB-, ecDNA+	3	5.3048
BFB-, ecDNA+	3	2.33141
BFB-, ecDNA+	3	2.51895
BFB-, ecDNA+	2	3.45109
BFB-, ecDNA+	2	2.7142
BFB-, ecDNA+	3	1.96534
BFB-, ecDNA+	3	1.99704
BFB-, ecDNA+	3	4.40249
BFB-, ecDNA+	3	4.60952
BFB-, ecDNA+	2	5.0562
BFB-, ecDNA+	2	4.9573
BFB-, ecDNA+	2	3.47774
BFB-, ecDNA+	2	3.47823
BFB-, ecDNA+	3	3.88947
BFB-, ecDNA+	2	3.20678
BFB-, ecDNA+	2	3.1698
BFB-, ecDNA+	6	2.34186
BFB-, ecDNA+	4	2.18973
BFB-, ecDNA+	3	2.82063
BFB-, ecDNA+	3	2.84223
BFB-, ecDNA+	2	3.37382
BFB-, ecDNA+	2	3.35114
BFB-, ecDNA+	2	2.11805
BFB-, ecDNA+	2	2.2506
BFB-, ecDNA+	9	2.82831
BFB-, ecDNA+	3	2.63224
BFB-, ecDNA+	3	2.55913
BFB-, ecDNA+	4	3.84727
BFB-, ecDNA+	4	3.43759
BFB-, ecDNA+	4	3.4524
BFB-, ecDNA+	2	5.72561
BFB-, ecDNA+	3	4.48871
BFB-, ecDNA+	4	3.65566
BFB-, ecDNA+	2	3.07939
BFB-, ecDNA+	2	3.08827
BFB-, ecDNA+	3	2.94605
BFB-, ecDNA+	3	2.84666
BFB-, ecDNA+	4	5.0336
BFB-, ecDNA+	2	4.09779
BFB-, ecDNA+	3	4.11796
BFB-, ecDNA+	2	3.18881
BFB-, ecDNA+	2	3.96497
BFB-, ecDNA+	2	4.21288
BFB-, ecDNA+	4	2.57185
BFB-, ecDNA+	4	2.69553
BFB-, ecDNA+	2	3.98854
BFB-, ecDNA+	2	4.07001
BFB-, ecDNA+	2	4.89906
BFB-, ecDNA+	2	3.54793
BFB-, ecDNA+	2	3.56823
BFB-, ecDNA+	2	0.742874
BFB-, ecDNA+	2	0.752676
BFB-, ecDNA+	3	3.16644
BFB-, ecDNA+	3	3.27524
BFB-, ecDNA+	2	2.86573
BFB-, ecDNA+	2	2.91736
BFB-, ecDNA+	3	2.83592
BFB-, ecDNA+	3	2.79511
BFB-, ecDNA+	3	5.42268
BFB-, ecDNA+	3	5.23776
BFB-, ecDNA+	2	3.89784
BFB-, ecDNA+	2	3.92665
BFB-, ecDNA+	4	3.75171
BFB-, ecDNA+	4	3.49319
BFB-, ecDNA+	2	3.51454
BFB-, ecDNA+	2	1.7554
BFB-, ecDNA+	2	1.71595
BFB-, ecDNA+	2	3.53511
BFB-, ecDNA+	3	2.88478
BFB-, ecDNA+	3	2.39384
BFB-, ecDNA+	3	2.33277
BFB-, ecDNA+	4	2.88845
BFB-, ecDNA+	4	2.89894
BFB-, ecDNA+	6	2.3855
BFB-, ecDNA+	6	2.43032
BFB-, ecDNA+	7	2.59456
BFB-, ecDNA+	5	3.19373
BFB-, ecDNA+	7	5.49174
BFB-, ecDNA+	8	2.58462
BFB-, ecDNA+	6	4.12296
BFB-, ecDNA+	4	3.56419
BFB-, ecDNA+	3	4.62743
BFB-, ecDNA+	3	4.69602
BFB-, ecDNA+	2	1.00725
BFB-, ecDNA+	2	0.77806
BFB-, ecDNA+	3	1.38621
BFB-, ecDNA+	3	1.41483
BFB-, ecDNA+	5	1.77401
BFB-, ecDNA+	5	1.83193
BFB-, ecDNA+	3	3.29383
BFB-, ecDNA+	5	1.39908
BFB-, ecDNA+	5	1.36224
BFB-, ecDNA+	7	3.25087
BFB-, ecDNA+	5	3.47643
BFB-, ecDNA+	3	3.25178
BFB-, ecDNA+	3	0.46313
BFB-, ecDNA+	3	0.482321
BFB-, ecDNA+	3	2.61499
BFB-, ecDNA+	3	2.71211
BFB-, ecDNA+	3	1.45584
BFB-, ecDNA+	3	1.44194
BFB-, ecDNA+	3	2.64501
BFB-, ecDNA+	3	2.70676
BFB-, ecDNA+	3	2.79237
BFB-, ecDNA+	3	3.752
BFB-, ecDNA+	3	3.78499
BFB-, ecDNA+	4	3.55075
BFB-, ecDNA+	6	3.01826
BFB-, ecDNA+	3	2.77247
BFB-, ecDNA+	3	2.66333
BFB-, ecDNA+	4	5.55812
BFB-, ecDNA+	4	2.51279
BFB-, ecDNA+	4	2.47707
BFB-, ecDNA+	3	2.74451
BFB-, ecDNA+	3	2.88963
BFB-, ecDNA+	5	4.16552
BFB-, ecDNA+	4	3.34563
BFB-, ecDNA+	2	3.99625
BFB-, ecDNA+	2	3.93764
BFB-, ecDNA+	3	4.95666
BFB-, ecDNA+	3	3.16354
BFB-, ecDNA+	3	3.08642
BFB-, ecDNA+	2	4.85568
BFB-, ecDNA+	2	4.78661
BFB-, ecDNA+	6	1.5885
BFB-, ecDNA+	6	2.18355
BFB-, ecDNA+	6	1.75659
BFB-, ecDNA+	3	3.08963
BFB-, ecDNA+	3	2.78184
BFB-, ecDNA+	3	1.87559
BFB-, ecDNA+	3	2.10374
BFB-, ecDNA+	2	4.16519
BFB-, ecDNA+	2	5.5388
BFB-, ecDNA+	2	3.2143
BFB-, ecDNA+	2	1.74313
BFB-, ecDNA+	2	1.74129
BFB-, ecDNA+	4	2.03127
BFB-, ecDNA+	4	2.07632
BFB-, ecDNA+	4	1.55644
BFB-, ecDNA+	4	1.38099
BFB-, ecDNA+	3	2.00669
BFB-, ecDNA+	3	1.95515
BFB-, ecDNA+	4	3.0174
BFB-, ecDNA+	4	3.08456
BFB-, ecDNA+	4	2.19969
BFB-, ecDNA+	2	1.52727
BFB-, ecDNA+	3	3.59543
BFB-, ecDNA+	3	3.62934
BFB-, ecDNA+	3	1.78433
BFB-, ecDNA+	2	3.08344
BFB-, ecDNA+	3	3.26624
BFB-, ecDNA+	3	3.78348
BFB-, ecDNA+	4	3.28077
BFB-, ecDNA+	2	4.00871
BFB-, ecDNA+	3	1.4566
BFB-, ecDNA+	4	1.88831
BFB-, ecDNA+	6	2.06945
BFB-, ecDNA+	2	1.75281
BFB-, ecDNA+	3	1.61963
BFB-, ecDNA+	2	3.00461
BFB-, ecDNA+	2	3.07344
BFB-, ecDNA+	2	3.45537
BFB-, ecDNA+	2	3.46874
BFB-, ecDNA+	7	2.50286
BFB-, ecDNA+	2	4.00928
BFB-, ecDNA+	2	3.98027
BFB-, ecDNA+	5	3.53599
BFB-, ecDNA+	4	2.23983
BFB-, ecDNA+	4	2.18832
BFB-, ecDNA+	2	5.35602
BFB-, ecDNA+	3	5.51338
BFB-, ecDNA+	4	3.8121
BFB-, ecDNA+	4	2.90896
BFB-, ecDNA+	4	3.05048
BFB-, ecDNA+	2	2.46255
BFB-, ecDNA+	3	1.87089
BFB-, ecDNA+	2	4.81628
BFB-, ecDNA+	2	3.58789
BFB-, ecDNA+	3	2.46879
BFB-, ecDNA+	3	4.21087
BFB-, ecDNA+	3	4.27541
BFB-, ecDNA+	4	6.93486
BFB-, ecDNA+	3	2.36285
BFB-, ecDNA+	3	2.40328
BFB-, ecDNA+	2	3.43193
BFB-, ecDNA+	2	3.41917
BFB-, ecDNA+	6	1.9812
BFB-, ecDNA+	5	2.28869
BFB-, ecDNA+	3	3.11869
BFB-, ecDNA+	3	3.29521
BFB-, ecDNA+	2	3.53896
BFB-, ecDNA+	2	3.58557
BFB-, ecDNA+	2	3.50966
BFB-, ecDNA+	2	3.45304
BFB-, ecDNA+	2	0.837594
BFB-, ecDNA+	2	1.08886
BFB-, ecDNA+	6	4.73993
BFB-, ecDNA+	3	0.697147
BFB-, ecDNA+	3	0.781662
BFB-, ecDNA+	4	2.54169
BFB-, ecDNA+	3	1.97206
BFB-, ecDNA+	3	2.73359
BFB-, ecDNA+	2	3.97321
BFB-, ecDNA+	2	4.00269
BFB-, ecDNA+	3	2.27524
BFB-, ecDNA+	3	2.2826
BFB-, ecDNA+	2	3.56356
BFB-, ecDNA+	2	3.5569
BFB-, ecDNA+	4	1.12352
BFB-, ecDNA+	4	0.92996
BFB-, ecDNA+	6	1.66815
BFB-, ecDNA+	3	3.59268
BFB-, ecDNA+	3	3.69706
BFB-, ecDNA+	2	3.54248
BFB-, ecDNA+	2	3.53451
BFB-, ecDNA+	3	2.70923
BFB-, ecDNA+	3	2.60459
BFB-, ecDNA+	2	3.46119
BFB-, ecDNA+	2	3.45202
BFB-, ecDNA+	2	4.88564
BFB-, ecDNA+	2	4.98543
BFB-, ecDNA+	7	0.95198
BFB-, ecDNA+	7	1.01081
BFB-, ecDNA+	5	3.0439
BFB-, ecDNA+	4	3.82955
BFB-, ecDNA+	2	3.39936
BFB-, ecDNA+	2	3.17522
BFB-, ecDNA+	3	3.70214
BFB-, ecDNA+	3	3.60684
BFB-, ecDNA+	3	4.0825
BFB-, ecDNA+	3	5.16229
BFB-, ecDNA+	2	4.27939
BFB-, ecDNA+	2	4.19062
BFB-, ecDNA+	2	4.15668
BFB-, ecDNA+	2	2.83784
BFB-, ecDNA+	2	2.98389
BFB-, ecDNA+	2	2.29157
BFB-, ecDNA+	2	2.26975
BFB-, ecDNA+	2	2.91265
BFB-, ecDNA+	2	2.88615
BFB-, ecDNA+	2	4.13569
BFB-, ecDNA+	2	4.07082
BFB-, ecDNA+	3	2.70245
BFB-, ecDNA+	3	2.88593
BFB-, ecDNA+	7	1.9987
BFB-, ecDNA+	7	1.95663
BFB-, ecDNA+	2	2.23699
BFB-, ecDNA+	2	2.25485
BFB-, ecDNA+	2	3.45024
BFB-, ecDNA+	2	3.42021
BFB-, ecDNA+	2	4.06241
BFB-, ecDNA+	2	4.04391
BFB-, ecDNA+	7	1.9589
BFB-, ecDNA+	6	1.61955
BFB-, ecDNA+	2	4.10403
BFB-, ecDNA+	2	4.54763
BFB-, ecDNA+	2	2.49822
BFB-, ecDNA+	2	2.55436
BFB-, ecDNA+	2	2.02819
BFB-, ecDNA+	2	2.17827
BFB-, ecDNA+	3	2.54078
BFB-, ecDNA+	2	4.15939
BFB-, ecDNA+	3	1.35639
BFB-, ecDNA+	3	1.41996
BFB-, ecDNA+	4	2.18297
BFB-, ecDNA+	4	2.19946
BFB-, ecDNA+	3	2.53697
BFB-, ecDNA+	3	2.63036
BFB-, ecDNA+	4	0.743866
BFB-, ecDNA+	3	0.976004

## Sheet: 1F
Group	AverageCN	FinalScore
BFB-	49.5	2.76009
BFB-	59.4	2.75249
BFB-	71.6	3.96037
BFB-	59.3333	3.72377
BFB-	35.8	2.2022
BFB-	43	2.24699
BFB-	47.28	1.89078
BFB-	39.5	1.57165
BFB-	30	2.47108
BFB-	36.6	2.51313
BFB-	60	4.85398
BFB-	49.5	4.87532
BFB-	71.4	3.06993
BFB-	59.5	3.62048
BFB-	53.4	2.30338
BFB-	44.75	2.1975
BFB-	36	3.08852
BFB-	33	1.94719
BFB-	56.8	2.65506
BFB-	49.5	2.79532
BFB-	52.6667	4.42413
BFB-	63.2	4.21452
BFB-	54.75	2.53487
BFB-	66	2.51444
BFB-	55.6	2.97408
BFB-	47.3333	2.82822
BFB-	19.8	1.09181
BFB-	36.6	3.98438
BFB-	30	4.10606
BFB-	39.6	3.3961
BFB-	33.3333	3.27555
BFB-	47.52	2.38079
BFB-	40	2.42343
BFB-	36	3.95916
BFB-	29.5	3.99968
BFB-	43.5	3.3335
BFB-	35.5	3.23889
BFB-	33	2.99957
BFB-	39.2	2.94504
BFB-	35.4	3.38087
BFB-	30.5	3.30586
BFB-	36	3.09144
BFB-	29.5	3.12408
BFB-	60	4.511
BFB-	59.6667	5.37931
BFB-	55.92	2.35632
BFB-	47.8	2.5963
BFB-	83	3.24154
BFB-	60.4	2.06997
BFB-	49.5	2.0195
BFB-	60.8	2.34371
BFB-	50	2.37215
BFB-	33.6667	3.03279
BFB-	39.2	2.83571
BFB-	30	3.24582
BFB-	39.6	2.80817
BFB-	59.5	5.1295
BFB-	72	5.06719
BFB-	57.6	3.22084
BFB-	46.6667	3.39217
BFB-	70.8	1.68589
BFB-	60.5	1.83897
BFB-	35.4	3.34142
BFB-	29.5	3.27987
BFB-	79.5	3.99539
BFB-	96.6	3.72974
BFB-	59.1	3.82649
BFB-	26.6667	4.43305
BFB-	61.2	3.77443
BFB-	59.6667	4.65384
BFB-	40	2.66201
BFB-	48	2.58363
BFB-	40.3333	3.57057
BFB-	48	3.64931
BFB-	30.5	2.2864
BFB-	35.4	2.29688
BFB-	40	2.64178
BFB-	47.7	2.76043
BFB-	59.7	2.91999
BFB-	51.4	2.69605
BFB-	33.3333	3.37281
BFB-	42.4	3.55187
BFB-	49	3.78029
BFB-	60	3.76208
BFB-	30	2.8752
BFB-	35.7	2.80291
BFB-	66.3333	2.10888
BFB-	80	2.33492
BFB-	30.25	3.13275
BFB-	36.96	2.28113
BFB-	49.5	3.34765
BFB-	59.4	3.29705
BFB-	46.6667	3.63781
BFB-	55.6	3.71546
BFB-	45	2.39819
BFB-	58.32	2.02378
BFB-	30.5	3.08872
BFB-	35.4	3.14027
BFB-	40.2	4.81401
BFB-	40	3.37093
BFB-	41.7	3.25393
BFB-	45.25	2.68816
BFB-	56.64	2.34608
BFB-	25.6	3.69892
BFB-	56.6667	1.96933
BFB-	68	1.86138
BFB-	59.4	3.51861
BFB-	50	3.57797
BFB-	32.6667	3.1701
BFB-	40	2.82207
BFB-	37.5	6.13633
BFB-	41.6667	5.3048
BFB-	47.6	2.33141
BFB-	40	2.51895
BFB-	84.6	3.45109
BFB-	71.5	2.7142
BFB-	32.4	1.96534
BFB-	26.6667	1.99704
BFB-	12.8	4.40249
BFB-	10.3333	4.60952
BFB-	18.6	5.0562
BFB-	15	4.9573
BFB-	43.2	3.47774
BFB-	34.5	3.47823
BFB-	30.6667	3.88947
BFB-	18	3.20678
BFB-	15	3.1698
BFB-	28.1667	2.34186
BFB-	33	2.18973
BFB-	27.6	2.82063
BFB-	23.3333	2.84223
BFB-	18	3.37382
BFB-	15	3.35114
BFB-	29.4	2.11805
BFB-	24.5	2.2506
BFB-	20.8889	2.82831
BFB-	7.33333	2.63224
BFB-	8.4	2.55913
BFB-	22.5	3.84727
BFB-	24.75	3.43759
BFB-	29.7	3.4524
BFB-	19.2	5.72561
BFB-	9.6	4.48871
BFB-	7.75	3.65566
BFB-	15	3.07939
BFB-	18	3.08827
BFB-	20.3333	2.94605
BFB-	24.8	2.84666
BFB-	20.1	5.0336
BFB-	25.5	4.09779
BFB-	42.6667	4.11796
BFB-	45.6	3.18881
BFB-	15	3.96497
BFB-	17.4	4.21288
BFB-	30	2.57185
BFB-	25	2.69553
BFB-	18	3.98854
BFB-	15	4.07001
BFB-	25.5	4.89906
BFB-	29.4	3.54793
BFB-	25	3.56823
BFB-	54.6	0.742874
BFB-	44.5	0.752676
BFB-	12.4	3.16644
BFB-	10.3333	3.27524
BFB-	29.4	2.86573
BFB-	25	2.91736
BFB-	24	2.83592
BFB-	20	2.79511
BFB-	10.3333	5.42268
BFB-	12.4	5.23776
BFB-	15	3.89784
BFB-	18	3.92665
BFB-	40.25	3.75171
BFB-	46.2	3.49319
BFB-	21.6	3.51454
BFB-	15	1.7554
BFB-	18	1.71595
BFB-	25	3.53511
BFB-	28	2.88478
BFB-	20.3333	2.39384
BFB-	23.6	2.33277
BFB-	24.75	2.88845
BFB-	30	2.89894
BFB-	21.5	2.3855
BFB-	25.2	2.43032
BFB-	19.7143	2.59456
BFB-	17.8	3.19373
BFB-	16.8571	5.49174
BFB-	31.05	2.58462
BFB-	10.3333	4.12296
BFB-	18	3.56419
BFB-	20	4.62743
BFB-	16.6667	4.69602
BFB-	34	1.00725
BFB-	39.6	0.77806
BFB-	30.3333	1.38621
BFB-	36.4	1.41483
BFB-	31.2	1.77401
BFB-	26.2	1.83193
BFB-	21	3.29383
BFB-	36.72	1.39908
BFB-	29.8	1.36224
BFB-	14.8571	3.25087
BFB-	14.2	3.47643
BFB-	21.6	3.25178
BFB-	20.3333	0.46313
BFB-	24	0.482321
BFB-	23.3333	2.61499
BFB-	27.6	2.71211
BFB-	27.6	1.45584
BFB-	23.6667	1.44194
BFB-	16.6667	2.64501
BFB-	20	2.70676
BFB-	33.3333	2.79237
BFB-	20	3.752
BFB-	16.6667	3.78499
BFB-	15	3.55075
BFB-	14	3.01826
BFB-	20	2.77247
BFB-	24	2.66333
BFB-	12.6	5.55812
BFB-	26.7	2.51279
BFB-	22.25	2.47707
BFB-	20	2.74451
BFB-	16.6667	2.88963
BFB-	8.88	4.16552
BFB-	8.25	3.34563
BFB-	15	3.99625
BFB-	17.4	3.93764
BFB-	30.3333	4.95666
BFB-	30.3333	3.16354
BFB-	35.6	3.08642
BFB-	31	4.85568
BFB-	37.2	4.78661
BFB-	32.2	1.5885
BFB-	22	2.18355
BFB-	25.6	1.75659
BFB-	36	3.08963
BFB-	29.6667	2.78184
BFB-	24	1.87559
BFB-	20	2.10374
BFB-	36.6	4.16519
BFB-	30.5	5.5388
BFB-	15	3.2143
BFB-	30	1.74313
BFB-	25	1.74129
BFB-	18	2.03127
BFB-	15	2.07632
BFB-	27.75	1.55644
BFB-	32.4	1.38099
BFB-	16	2.00669
BFB-	13.3333	1.95515
BFB-	20	3.0174
BFB-	22.2	3.08456
BFB-	27	2.19969
BFB-	34.2	1.52727
BFB-	20	3.59543
BFB-	16.6667	3.62934
BFB-	26.6667	1.78433
BFB-	18	3.08344
BFB-	16.6667	3.26624
BFB-	17	3.78348
BFB-	26.1	3.28077
BFB-	27	4.00871
BFB-	19.6667	1.4566
BFB-	26.4	1.88831
BFB-	23.3333	2.06945
BFB-	35.5	1.75281
BFB-	40.8	1.61963
BFB-	18	3.00461
BFB-	15	3.07344
BFB-	18	3.45537
BFB-	15	3.46874
BFB-	26.7429	2.50286
BFB-	18.6	4.00928
BFB-	15	3.98027
BFB-	20.88	3.53599
BFB-	42	2.23983
BFB-	35	2.18832
BFB-	35.5	5.35602
BFB-	26.8	5.51338
BFB-	18.6	3.8121
BFB-	17.5	2.90896
BFB-	20.7	3.05048
BFB-	15	2.46255
BFB-	17.2	1.87089
BFB-	29.4	4.81628
BFB-	42.6	3.58789
BFB-	36.6667	2.46879
BFB-	12.8	4.21087
BFB-	10.6667	4.27541
BFB-	15.5	6.93486
BFB-	17	2.36285
BFB-	20.4	2.40328
BFB-	20.5	3.43193
BFB-	24.6	3.41917
BFB-	63.4	1.9812
BFB-	56.4	2.28869
BFB-	28	3.11869
BFB-	23	3.29521
BFB-	17.4	3.53896
BFB-	15	3.58557
BFB-	15	3.50966
BFB-	18	3.45304
BFB-	25	0.837594
BFB-	29.4	1.08886
BFB-	10.6	4.73993
BFB-	26.3333	0.697147
BFB-	32	0.781662
BFB-	26.1	2.54169
BFB-	52	1.97206
BFB-	43.3333	2.73359
BFB-	18	3.97321
BFB-	15	4.00269
BFB-	41.2	2.27524
BFB-	34	2.2826
BFB-	15	3.56356
BFB-	18	3.5569
BFB-	65.1	1.12352
BFB-	54.5	0.92996
BFB-	46.4	1.66815
BFB-	31.6	3.59268
BFB-	28.3333	3.69706
BFB-	25	3.54248
BFB-	29.4	3.53451
BFB-	20.4	2.70923
BFB-	16.6667	2.60459
BFB-	15	3.46119
BFB-	18	3.45202
BFB-	20	4.88564
BFB-	23.4	4.98543
BFB-	23.1429	0.95198
BFB-	27.0857	1.01081
BFB-	22.2	3.0439
BFB-	22.5	3.82955
BFB-	35.5	3.39936
BFB-	41.4	3.17522
BFB-	20	3.70214
BFB-	23.6	3.60684
BFB-	23	4.0825
BFB-	16.6667	5.16229
BFB-	18.6	4.27939
BFB-	35.5	4.19062
BFB-	41.4	4.15668
BFB-	24.5	2.83784
BFB-	29.4	2.98389
BFB-	24.5	2.29157
BFB-	31.8	2.26975
BFB-	35.4	2.91265
BFB-	30	2.88615
BFB-	28.2	4.13569
BFB-	20.5	4.07082
BFB-	28.4	2.70245
BFB-	23.3333	2.88593
BFB-	42	1.9987
BFB-	35.5714	1.95663
BFB-	24.5	2.23699
BFB-	29.4	2.25485
BFB-	18	3.45024
BFB-	15	3.42021
BFB-	29.4	4.06241
BFB-	42	4.04391
BFB-	24.1714	1.9589
BFB-	18.5	1.61955
BFB-	46.8	4.10403
BFB-	40	4.54763
BFB-	60	2.49822
BFB-	50	2.55436
BFB-	35	2.02819
BFB-	42	2.17827
BFB-	33.6667	2.54078
BFB-	45.6	4.15939
BFB-	28.4	1.35639
BFB-	23	1.41996
BFB-	26.7	2.18297
BFB-	22.5	2.19946
BFB-	13.6667	2.53697
BFB-	16.4	2.63036
BFB-	43.5	0.743866
BFB-	47.6	0.976004
BFB+	18.5	0.787354
BFB+	37	0.7466
BFB+	9	1.11317
BFB+	18	1.57185
BFB+	45	0.28128
BFB+	22.5	0.298843
BFB+	13.5	0.390649
BFB+	96	0.78084
BFB+	47.5	0.699385
BFB+	372	0.676601
BFB+	187.8	0.627423
BFB+	99.5	2.68923
BFB+	225.75	4.16277
BFB+	133.8	1.41658
BFB+	288	1.72744
BFB+	43.875	0.548441
BFB+	90	0.415948
BFB+	107.25	0.520651
BFB+	211.5	0.4871
BFB+	45.375	0.551943
BFB+	89	0.497207
BFB+	199.5	0.835929
BFB+	80.4	0.790785
BFB+	139.25	0.62874
BFB+	325.5	0.600183
BFB+	104.4	0.48018
BFB+	208.8	0.578994
BFB+	410.25	0.6532
BFB+	211.5	1.14839
BFB+	234.9	1.14058
BFB+	464.4	0.671772
BFB+	156.75	0.669621
BFB+	78.75	0.458767
BFB+	336.75	1.4338
BFB+	164.625	1.3621
BFB+	385	2.21128
BFB+	654	2.84449
BFB+	252	0.421214
BFB+	126.375	0.39526
BFB+	121.5	0.671479
BFB+	60	0.876881
BFB+	203.7	0.919502
BFB+	384.75	0.41485
BFB+	373.8	0.846418
BFB+	174.375	0.484467
BFB+	519.75	0.440027
BFB+	259.5	0.862835
BFB+	217	0.946291
BFB+	108.25	0.622757
BFB+	375.3	1.10458
BFB+	567.75	0.566735
BFB+	9	0.796879
BFB+	4.5	1.22997
BFB+	15	1.10667
BFB+	7.5	1.16656
BFB+	10	1.14778
BFB+	4.5	1.12586
BFB+	15	0.708742
BFB+	7.5	0.692935
BFB+	15	0.738541
BFB+	30	0.73243
BFB+	27	0.418784
BFB+	13.5	0.427549
BFB+	29	1.21063
BFB+	14.5	1.17662
BFB+	11	2.02694
BFB+	40.5	0.358486
BFB+	18.5	0.312863
BFB+	24	0.343593
BFB+	12	0.326443
BFB+	15.5	0.431384
BFB+	31	0.467672
BFB+	10.5	0.528559
BFB+	21	0.575132
BFB+	24	0.610339
BFB+	12	0.64626
BFB+	18.75	0.459054
BFB+	38.25	0.547037
BFB+	32	1.00154
BFB+	16	1.105
BFB+	35.25	0.726759
BFB+	17.625	0.719648
BFB+	30	4
BFB+	69	2.44347
BFB+	35.25	2.41334
BFB+	23	1.50329
BFB+	47	1.47194
BFB+	10.5	0.579777
BFB+	20.25	0.530818
BFB+	16.5	0.483401
BFB+	30	0.416677
BFB+	29	0.571217
BFB+	15	0.555198
BFB+	13.2	0.661878
BFB+	25.8	0.570033
BFB+	13.5	0.402184
BFB+	27	0.464926
BFB+	15.5	0.484512
BFB+	31	0.473833
BFB+	48	0.882588
BFB+	24	0.871736
BFB+	7.875	0.58952
BFB+	15.75	0.588707
BFB+	16.5	0.781116
BFB+	32	0.776143
BFB+	12	0.522792
BFB+	6	0.460249
BFB+	13.5	1.4508
BFB+	6.75	1.38109
BFB+	9.75	0.506321
BFB+	19.5	0.481514
BFB+	15.75	0.738149
BFB+	7.875	0.66859
BFB+	16.8	0.658788
BFB+	33.75	0.499263
BFB+	19	0.523156
BFB+	10	0.470621
BFB+	10.5	2.47796
BFB+	26.25	3.24595
BFB+	18.75	0.556833
BFB+	40	0.57571
BFB+	41	1.19082
BFB+	19	0.858731
BFB+	13.5	0.588819
BFB+	27	0.597971
BFB+	16.875	0.361442
BFB+	33	0.358288
BFB+	12.9	0.327107
BFB+	26.4	0.408685
BFB+	39.75	0.612459
BFB+	19.875	0.629037
BFB+	9.3	0.560948
BFB+	18.6	0.539108
BFB+	18.75	0.611419
BFB+	9.375	0.617263
BFB+	20.25	0.611382
BFB+	10.125	0.561288
BFB+	27	0.82112
BFB+	51	0.847049
BFB+	21.75	0.429437
BFB+	10.5	0.484058
BFB+	30	0.651952
BFB+	15	0.622861
BFB+	7.875	0.677485
BFB+	16	0.570442
BFB+	21	1.18094
BFB+	14	0.688229
BFB+	7	0.693198
BFB+	31	0.254274
BFB+	15.5	0.243397
BFB+	11.625	0.346809
BFB+	20	0.371923
BFB+	28	0.43199
BFB+	14	0.396954
BFB+	18.5	0.390531
BFB+	37	0.361098
BFB+	37.5	0.611762
BFB+	19	0.790727
BFB+	24	0.585899
BFB+	12	0.550273
BFB+	6	4
BFB+	16	0.539089
BFB+	7.5	0.520784
BFB+	15	0.747539
BFB+	7.5	0.703593
BFB+	12	0.714547
BFB+	6	0.762351
BFB+	12	0.623002
BFB+	6	0.643014
BFB+	13.5	0.662543
BFB+	6.75	0.573787
BFB+	26	0.346028
BFB+	13	0.316258
BFB+	16.5	0.575103
BFB+	32	0.645487
BFB+	19.125	0.830036
BFB+	38.25	0.857296
BFB+	12.75	0.716709
BFB+	25.5	0.712465
BFB+	13	0.640491
BFB+	26	0.642914
BFB+	26.25	0.5351
BFB+	13.125	0.530275
BFB+	10.125	1.11353
BFB+	21	4
BFB+	20.5	1.25934
BFB+	40	1.23153
BFB+	26.25	1.11019
BFB+	13.125	1.06672
BFB+	16.5	0.341691
BFB+	33	0.326288
BFB+	9.9	0.50731
BFB+	19.8	0.439822
BFB+	9.375	0.554488
BFB+	18.75	0.565726
BFB+	42	0.304081
BFB+	17.625	0.495911
BFB+	18	0.329377
BFB+	9	0.3838
BFB+	9	0.568881
BFB+	18	0.570144
BFB+	18.75	0.640632
BFB+	40	0.457853
BFB+	23.25	0.794278
BFB+	11.25	0.82823
BFB+	20.7	0.882393
BFB+	41.4	0.887319
BFB+	18	0.533437
BFB+	36	0.532617
BFB+	30	0.41624
BFB+	15	0.385834
BFB+	14.25	0.402151
BFB+	27.75	0.40739
BFB+	20.25	0.473168
BFB+	40.5	0.519992
BFB+	42.75	0.618038
BFB+	21.375	0.609179
BFB+	40.5	0.55678
BFB+	21.75	0.618223
BFB+	14.5	0.659019
BFB+	29	0.645675
BFB+	9.9	0.440991
BFB+	19.8	0.378829
BFB+	39.75	2.21002
BFB+	21.6	2.91812
BFB+	39	0.789929
BFB+	18.375	1.14655
BFB+	11.25	0.682714
BFB+	5.625	0.599507
BFB+	28.5	0.543988
BFB+	15	0.598922
BFB+	19.5	0.976114
BFB+	9.75	0.886752
BFB+	40.5	0.621556
BFB+	19.5	0.782112
BFB+	10.8	0.391995
BFB+	20.25	0.455674
BFB+	21.75	0.551569
BFB+	43.5	0.493857
BFB+	47.25	0.571941
BFB+	23.625	0.644605
BFB+	12	0.632421
BFB+	25	0.49343
BFB+	30	0.397414
BFB+	15	0.389292
BFB+	12	0.605591
BFB+	24	0.594715
BFB+	34.5	0.537231
BFB+	17.25	0.513323
BFB+	11.625	0.555478
BFB+	23.25	0.55768
BFB+	16.5	0.518069
BFB+	8.25	0.51325
BFB+	7.5	0.704179
BFB+	15	0.658616
BFB+	18	1.19012
BFB+	9	1.11072
BFB+	9	1.24019
BFB+	18	1.20818
BFB+	6.5	2.9805
BFB+	12	3.19602
BFB+	12	1.00043
BFB+	6	0.993492
BFB+	7.5	0.660067
BFB+	15	0.59555
BFB+	9.75	0.770908
BFB+	19.5	0.754786
BFB+	23	0.426656
BFB+	11.5	0.441522
BFB+	36	0.531759
BFB+	18	0.499591
BFB+	33	0.572419
BFB+	64	0.60775
BFB+	16	0.423246
BFB+	32	0.442355
BFB+	39	0.486506
BFB+	19.5	0.588119
BFB+	18	0.661213
BFB+	36.75	0.528105
BFB+	13.5	0.38176
BFB+	27	0.360239
BFB+	19.5	0.82196
BFB+	39	0.804361
BFB+	44.25	0.646415
BFB+	22.125	0.6763
BFB+	16	0.876767
BFB+	9	1.91932
BFB+	4.5	0.773938
BFB+	9	4
BFB+	14.25	1.70076
BFB+	27.75	1.75744
BFB+	14	2.56243
BFB+	28	2.55451
BFB+	20.25	0.441138
BFB+	40.5	0.418802
BFB+	21	1.09845
BFB+	42	1.11391
BFB+	16.5	0.532052
BFB+	33	0.563726
BFB+	20.25	0.337286
BFB+	40.5	0.343079
BFB+	16.875	0.3766
BFB+	29	0.341883
BFB+	21	0.639129
BFB+	10.125	0.817047
BFB+	30	0.420487
BFB+	15	0.382945
BFB+	25	0.504306
BFB+	12.5	0.473243
BFB+	16.5	0.656868
BFB+	8.625	0.650016
BFB+	16.5	0.665957
BFB+	43	0.714033
BFB+	66	0.667398
BFB+	32	0.741136
BFB+	18	0.575713
BFB+	8.7	0.555466
BFB+	42	1.08369
BFB+	82.5	1.15646
BFB+	16.5	0.553888
BFB+	33	0.55275
BFB+	16.875	0.572361
BFB+	33.75	0.591394
BFB+	18	0.488074
BFB+	36	0.500532
BFB+	30	0.311429
BFB+	15	0.289509
BFB+	12	0.45636
BFB+	24	0.469906
BFB+	16.5	0.894469
BFB+	34	0.846324
BFB+	37	0.290256
BFB+	19	0.316072
BFB+	45.6	1.5052
BFB+	22.8	1.54218
BFB+	25.5	1.87102
BFB+	49.5	1.46113
BFB+	51	0.578199
BFB+	25.5	0.636916
BFB+	9.5	0.389365
BFB+	19	0.369195
BFB+	45.75	0.456354
BFB+	22.5	0.433256
BFB+	13.875	0.431747
BFB+	27.75	0.460471
BFB+	16.5	0.524341
BFB+	8.25	0.496204
BFB+	17.5	0.351571
BFB+	35	0.397369
BFB+	67	0.633569
BFB+	33	0.677735
BFB+	12.75	4
BFB+	11.25	0.425383
BFB+	21.75	0.465865
BFB+	15.5	0.339887
BFB+	31	0.355762
BFB+	40	0.373547
BFB+	20	0.386456
BFB+	32	0.337827
BFB+	16	0.31906
BFB+	7.5	0.990913
BFB+	15	0.996599
BFB+	6	0.529882
BFB+	12	0.636062
BFB+	9	1.04324
BFB+	4.5	0.979807
BFB+	10.5	1.26359
BFB+	4.5	2.53097
BFB+	10.5	1.1073
BFB+	5.25	1.13303
BFB+	9	0.800636
BFB+	6	0.993751
BFB+	7.5	0.757509
BFB+	15	0.74943
BFB+	10	0.765993
BFB+	4.5	0.78981
BFB+	12	0.71495
BFB+	6	0.837531
BFB+	52.5	0.499951
BFB+	25.5	0.472958
BFB+	17.25	0.552337
BFB+	8	0.547518
BFB+	12.75	1.46597
BFB+	24	1.48066
BFB+	7.5	0.585358
BFB+	15	0.608942
BFB+	7.5	0.687662
BFB+	15	0.686693
BFB+	30	0.478062
BFB+	14.625	0.475549
BFB+	39	0.632534
BFB+	19.5	0.6638
BFB+	15.75	0.32228
BFB+	33	0.375676
BFB+	63	0.519542
BFB+	27.5	0.33558
BFB+	19.5	0.624101
BFB+	9.375	0.472626
BFB+	29.25	0.463322
BFB+	57	0.457023
BFB+	17.25	0.501279
BFB+	9	0.392159
BFB+	10.5	2.14219
BFB+	42	2.16979
BFB+	5.25	3.31985
BFB+	20.25	3.38418
BFB+	11	2.67687
BFB+	27	3.257
BFB+	8.7	0.429629
BFB+	17.4	0.393237
BFB+	49.5	0.95294
BFB+	19.5	1.14785
BFB+	17	0.700372
BFB+	8.5	0.671353
BFB+	18	0.46257
BFB+	44	0.49364
BFB+	17.25	0.647422
BFB+	8.625	0.659038
BFB+	30	0.749602
BFB+	11.25	0.945517
BFB+	23.25	0.68426
BFB+	46.5	0.718943
BFB+	48.75	0.563079
BFB+	23.625	0.550157
BFB+	21.75	4
BFB+	36	0.677459
BFB+	12.9	0.454474
BFB+	25.8	0.462457
BFB+	17	0.249108
BFB+	34	0.300034
BFB+	21	0.506516
BFB+	10.5	0.521836
BFB+	36	0.721869
BFB+	18	0.766223
BFB+	14.5	0.407856
BFB+	29	0.345756
BFB+	21	0.402894
BFB+	10.5	0.426059
BFB+	19.2	0.538613
BFB+	9.6	0.560406
BFB+	5.625	0.646447
BFB+	11.25	0.667912
BFB+	60	0.508118
BFB+	26.1	0.671187
BFB+	24.75	0.600799
BFB+	12.375	0.621851
BFB+	7.8	0.491263
BFB+	16.2	0.469497
BFB+	10.5	0.580928
BFB+	21	0.532582
BFB+	24.6	0.506912
BFB+	12.375	0.562334
BFB+	23.5	0.323582
BFB+	47	0.330282
BFB+	26	0.507668
BFB+	13	0.552628
BFB+	64.5	0.699231
BFB+	29.5	0.583024
BFB+	29	0.514679
BFB+	14.5	0.513063
BFB+	15	1.11759
BFB+	31	1.33615
BFB+	9	0.700185
BFB+	18	0.652164
BFB+	9.375	0.516803
BFB+	18.75	0.496663
BFB+	15	0.475373
BFB+	28.5	0.4231
BFB+	22	0.616739
BFB+	11	0.598158
BFB+	29.25	0.778924
BFB+	15	0.369647
BFB+	19.8	0.489228
BFB+	10.2	0.548435
BFB+	16.2	0.564832
BFB+	8.1	0.569734
BFB+	11.5	1.18357
BFB+	28.5	1.56728
BFB+	20	0.510354
BFB+	10	0.51278
BFB+	36.75	0.652906
BFB+	18.375	0.692424
BFB+	10.5	0.37549
BFB+	21.5	0.411419
BFB+	48	0.459576
BFB+	24	0.453527
BFB+	23.5	0.303719
BFB+	47	0.301233
BFB+	34.5	0.990796
BFB+	18.75	1.07346
BFB+	24	0.541228
BFB+	12	0.518793
BFB+	24	0.502087
BFB+	12	0.5019
BFB+	14.5	0.536103
BFB+	29	0.552554
BFB+	39	0.310466
BFB+	19.5	0.359756
BFB+	48	0.484967
BFB+	25	0.49258
BFB+	23.25	0.603069
BFB+	46.5	0.635139
BFB+	29	0.364046
BFB+	14.5	0.342568
BFB+	34.5	0.625255
BFB+	74.25	0.460997
BFB+	10.2	0.472849
BFB+	20.4	0.504722
BFB+	18.75	0.441175
BFB+	37.5	0.482707
BFB+	26.4	0.346652
BFB+	13.2	0.335325
BFB+	55.5	0.670914
BFB+	29	0.668551
BFB+	14.5	0.407855
BFB+	30	0.547374
BFB+	54	1.6605
BFB+	27	1.72757
BFB+	33	0.677835
BFB+	16.5	0.713901
BFB+	13.125	0.534232
BFB+	26.25	0.503987
BFB+	24	0.799261
BFB+	12.5	0.796465
BFB+	12.5	0.429006
BFB+	24	0.389172
BFB+	22.5	0.534372
BFB+	11.25	0.549827
BFB+	43.8	0.621368
BFB+	21.6	0.624284
BFB+	45.75	0.657008
BFB+	22.875	0.637255
BFB+	35	0.553698
BFB+	17.5	0.603544
BFB+	15	0.640589
BFB+	7.5	0.518819
BFB+	19.5	1.3223
BFB+	7.5	1.74283
BFB+	11	0.606546
BFB+	22	0.546189
BFB+	35.25	0.45754
BFB+	18	0.451557
BFB+	19.5	0.574786
BFB+	33	0.526625
BFB+	38.25	0.497343
BFB+	19.125	0.474767
BFB+	12.375	1.03568
BFB+	24.75	1.09497

## Sheet: 1G
Cancer_Subtype	BFB+ (Frequency)	BFB- (Frequency)
Breast	11	15
Colon	2	5
Femur sarcoma	0	3
Head and neck	8	2
Lung	2	8
Medulloblastoma	0	9
Ovary	2	4
Peripheral blood	1	0
Prostate	0	5
Stomach	0	7

## Sheet: 2F
sample	probe	#_FISH_blobs	Classification
HCC827_EGFR	EGFR	0	BFB+
HCC827_EGFR	EGFR	0	BFB+
HCC827_EGFR	EGFR	0	BFB+
HCC827_EGFR	EGFR	2	BFB+
HCC827_EGFR	EGFR	1	BFB+
HCC827_EGFR	EGFR	1	BFB+
HCC827_EGFR	EGFR	1	BFB+
HCC827_EGFR	EGFR	3	BFB+
HCC827_EGFR	EGFR	1	BFB+
HCC827_EGFR	EGFR	2	BFB+
HCC827_EGFR	EGFR	2	BFB+
HCC827_EGFR	EGFR	2	BFB+
HCC827_EGFR	EGFR	0	BFB+
HCC827_EGFR	EGFR	1	BFB+
HCC827_EGFR	EGFR	0	BFB+
HCC827_EGFR	EGFR	1	BFB+
HCC827_EGFR	EGFR	1	BFB+
HCC827_EGFR	EGFR	1	BFB+
HCC827_EGFR	EGFR	4	BFB+
HCC827_EGFR	EGFR	3	BFB+
HCC827_EGFR	EGFR	2	BFB+
HCC827_EGFR	EGFR	1	BFB+
HCC827_EGFR	EGFR	1	BFB+
HCC827_EGFR	EGFR	1	BFB+
HCC827_EGFR	EGFR	1	BFB+
HCC827_EGFR	EGFR	0	BFB+
HCC827_EGFR	EGFR	1	BFB+
HCC827_EGFR	EGFR	2	BFB+
HCC827_EGFR	EGFR	1	BFB+
HCC827_EGFR	EGFR	1	BFB+
HCC827_EGFR	EGFR	1	BFB+
HCC827_EGFR	EGFR	2	BFB+
HCC827_EGFR	EGFR	1	BFB+
HCC827_EGFR	EGFR	1	BFB+
HCC827_EGFR	EGFR	1	BFB+
HCC827_EGFR	EGFR	0	BFB+
HCC827_EGFR	EGFR	0	BFB+
HCC827_EGFR	EGFR	0	BFB+
HCC827_EGFR	EGFR	2	BFB+
HCC827_EGFR	EGFR	1	BFB+
HCC827_EGFR	EGFR	2	BFB+
HCC827_EGFR	EGFR	1	BFB+
HCC827_EGFR	EGFR	2	BFB+
HCC827_EGFR	EGFR	1	BFB+
HCC827_EGFR	EGFR	1	BFB+
HCC827_EGFR	EGFR	1	BFB+
HCC827_EGFR	EGFR	1	BFB+
HCC827_EGFR	EGFR	1	BFB+
HCC827_EGFR	EGFR	1	BFB+
HCC827_EGFR	EGFR	1	BFB+
COLO320HSR_MYC	MYC	0	HSR+
COLO320HSR_MYC	MYC	0	HSR+
COLO320HSR_MYC	MYC	2	HSR+
COLO320HSR_MYC	MYC	1	HSR+
COLO320HSR_MYC	MYC	0	HSR+
COLO320HSR_MYC	MYC	1	HSR+
COLO320HSR_MYC	MYC	1	HSR+
COLO320HSR_MYC	MYC	0	HSR+
COLO320HSR_MYC	MYC	2	HSR+
COLO320HSR_MYC	MYC	1	HSR+
COLO320HSR_MYC	MYC	1	HSR+
COLO320HSR_MYC	MYC	0	HSR+
COLO320HSR_MYC	MYC	0	HSR+
COLO320HSR_MYC	MYC	1	HSR+
COLO320HSR_MYC	MYC	2	HSR+
COLO320HSR_MYC	MYC	1	HSR+
COLO320HSR_MYC	MYC	0	HSR+
COLO320HSR_MYC	MYC	0	HSR+
COLO320HSR_MYC	MYC	0	HSR+
COLO320HSR_MYC	MYC	0	HSR+
COLO320HSR_MYC	MYC	0	HSR+
COLO320HSR_MYC	MYC	0	HSR+
COLO320HSR_MYC	MYC	1	HSR+
COLO320HSR_MYC	MYC	0	HSR+
COLO320HSR_MYC	MYC	0	HSR+
COLO320HSR_MYC	MYC	1	HSR+
COLO320HSR_MYC	MYC	0	HSR+
COLO320HSR_MYC	MYC	1	HSR+
COLO320HSR_MYC	MYC	1	HSR+
COLO320HSR_MYC	MYC	0	HSR+
COLO320HSR_MYC	MYC	0	HSR+
COLO320HSR_MYC	MYC	0	HSR+
COLO320HSR_MYC	MYC	0	HSR+
COLO320HSR_MYC	MYC	0	HSR+
COLO320HSR_MYC	MYC	0	HSR+
COLO320HSR_MYC	MYC	1	HSR+
COLO320HSR_MYC	MYC	1	HSR+
COLO320HSR_MYC	MYC	0	HSR+
COLO320HSR_MYC	MYC	0	HSR+
COLO320HSR_MYC	MYC	0	HSR+
COLO320HSR_MYC	MYC	0	HSR+
COLO320HSR_MYC	MYC	1	HSR+
COLO320HSR_MYC	MYC	0	HSR+
COLO320HSR_MYC	MYC	1	HSR+
COLO320HSR_MYC	MYC	1	HSR+
COLO320HSR_MYC	MYC	1	HSR+
COLO320HSR_MYC	MYC	1	HSR+
COLO320HSR_MYC	MYC	0	HSR+
COLO320HSR_MYC	MYC	0	HSR+
COLO320HSR_MYC	MYC	1	HSR+
355PDX_HER2	HER2	0	HSR+
355PDX_HER2	HER2	0	HSR+
355PDX_HER2	HER2	2	HSR+
355PDX_HER2	HER2	2	HSR+
355PDX_HER2	HER2	3	HSR+
355PDX_HER2	HER2	0	HSR+
355PDX_HER2	HER2	0	HSR+
355PDX_HER2	HER2	2	HSR+
355PDX_HER2	HER2	5	HSR+
355PDX_HER2	HER2	2	HSR+
355PDX_HER2	HER2	1	HSR+
355PDX_HER2	HER2	1	HSR+
355PDX_HER2	HER2	0	HSR+
355PDX_HER2	HER2	0	HSR+
355PDX_HER2	HER2	0	HSR+
355PDX_HER2	HER2	1	HSR+
355PDX_HER2	HER2	0	HSR+
355PDX_HER2	HER2	0	HSR+
355PDX_HER2	HER2	4	HSR+
355PDX_HER2	HER2	1	HSR+
355PDX_HER2	HER2	2	HSR+
355PDX_HER2	HER2	2	HSR+
355PDX_HER2	HER2	1	HSR+
355PDX_HER2	HER2	1	HSR+
355PDX_HER2	HER2	0	HSR+
355PDX_HER2	HER2	4	HSR+
355PDX_HER2	HER2	1	HSR+
355PDX_HER2	HER2	0	HSR+
355PDX_HER2	HER2	1	HSR+
355PDX_HER2	HER2	2	HSR+
355PDX_HER2	HER2	2	HSR+
355PDX_HER2	HER2	3	HSR+
355PDX_HER2	HER2	0	HSR+
355PDX_HER2	HER2	0	HSR+
355PDX_HER2	HER2	0	HSR+
355PDX_HER2	HER2	0	HSR+
355PDX_HER2	HER2	0	HSR+
355PDX_HER2	HER2	1	HSR+
355PDX_HER2	HER2	1	HSR+
355PDX_HER2	HER2	0	HSR+
355PDX_HER2	HER2	0	HSR+
355PDX_HER2	HER2	3	HSR+
355PDX_HER2	HER2	2	HSR+
355PDX_HER2	HER2	3	HSR+
355PDX_HER2	HER2	0	HSR+
355PDX_HER2	HER2	0	HSR+
355PDX_HER2	HER2	0	HSR+
355PDX_HER2	HER2	0	HSR+
355PDX_HER2	HER2	2	HSR+
355PDX_HER2	HER2	0	HSR+
727PDX_HER2	HER2	2	BFB+
727PDX_HER2	HER2	1	BFB+
727PDX_HER2	HER2	2	BFB+
727PDX_HER2	HER2	3	BFB+
727PDX_HER2	HER2	0	BFB+
727PDX_HER2	HER2	0	BFB+
727PDX_HER2	HER2	0	BFB+
727PDX_HER2	HER2	0	BFB+
727PDX_HER2	HER2	0	BFB+
727PDX_HER2	HER2	0	BFB+
727PDX_HER2	HER2	0	BFB+
727PDX_HER2	HER2	0	BFB+
727PDX_HER2	HER2	1	BFB+
727PDX_HER2	HER2	1	BFB+
727PDX_HER2	HER2	0	BFB+
727PDX_HER2	HER2	0	BFB+
727PDX_HER2	HER2	0	BFB+
727PDX_HER2	HER2	3	BFB+
727PDX_HER2	HER2	1	BFB+
727PDX_HER2	HER2	1	BFB+
727PDX_HER2	HER2	0	BFB+
727PDX_HER2	HER2	0	BFB+
727PDX_HER2	HER2	0	BFB+
727PDX_HER2	HER2	0	BFB+
727PDX_HER2	HER2	0	BFB+
727PDX_HER2	HER2	1	BFB+
727PDX_HER2	HER2	0	BFB+
727PDX_HER2	HER2	0	BFB+
727PDX_HER2	HER2	3	BFB+
727PDX_HER2	HER2	3	BFB+
727PDX_HER2	HER2	3	BFB+
727PDX_HER2	HER2	1	BFB+
727PDX_HER2	HER2	0	BFB+
727PDX_HER2	HER2	0	BFB+
727PDX_HER2	HER2	0	BFB+
727PDX_HER2	HER2	1	BFB+
727PDX_HER2	HER2	0	BFB+
727PDX_HER2	HER2	0	BFB+
727PDX_HER2	HER2	1	BFB+
727PDX_HER2	HER2	0	BFB+
727PDX_HER2	HER2	0	BFB+
727PDX_HER2	HER2	1	BFB+
727PDX_HER2	HER2	2	BFB+
727PDX_HER2	HER2	4	BFB+
727PDX_HER2	HER2	2	BFB+
727PDX_HER2	HER2	0	BFB+
727PDX_HER2	HER2	4	BFB+
727PDX_HER2	HER2	0	BFB+
727PDX_HER2	HER2	1	BFB+
727PDX_HER2	HER2	0	BFB+
354PDX_HER2	HER2	0	BFB+
354PDX_HER2	HER2	1	BFB+
354PDX_HER2	HER2	2	BFB+
354PDX_HER2	HER2	1	BFB+
354PDX_HER2	HER2	1	BFB+
354PDX_HER2	HER2	0	BFB+
354PDX_HER2	HER2	0	BFB+
354PDX_HER2	HER2	0	BFB+
354PDX_HER2	HER2	1	BFB+
354PDX_HER2	HER2	0	BFB+
354PDX_HER2	HER2	0	BFB+
354PDX_HER2	HER2	0	BFB+
354PDX_HER2	HER2	1	BFB+
354PDX_HER2	HER2	2	BFB+
354PDX_HER2	HER2	0	BFB+
354PDX_HER2	HER2	1	BFB+
354PDX_HER2	HER2	0	BFB+
354PDX_HER2	HER2	0	BFB+
354PDX_HER2	HER2	1	BFB+
354PDX_HER2	HER2	0	BFB+
354PDX_HER2	HER2	3	BFB+
354PDX_HER2	HER2	1	BFB+
354PDX_HER2	HER2	1	BFB+
354PDX_HER2	HER2	0	BFB+
354PDX_HER2	HER2	1	BFB+
354PDX_HER2	HER2	2	BFB+
354PDX_HER2	HER2	0	BFB+
354PDX_HER2	HER2	0	BFB+
354PDX_HER2	HER2	0	BFB+
354PDX_HER2	HER2	0	BFB+
354PDX_HER2	HER2	0	BFB+
354PDX_HER2	HER2	0	BFB+
354PDX_HER2	HER2	1	BFB+
354PDX_HER2	HER2	1	BFB+
354PDX_HER2	HER2	0	BFB+
354PDX_HER2	HER2	0	BFB+
354PDX_HER2	HER2	0	BFB+
354PDX_HER2	HER2	0	BFB+
354PDX_HER2	HER2	0	BFB+
354PDX_HER2	HER2	0	BFB+
354PDX_HER2	HER2	1	BFB+
354PDX_HER2	HER2	0	BFB+
354PDX_HER2	HER2	0	BFB+
354PDX_HER2	HER2	1	BFB+
354PDX_HER2	HER2	0	BFB+
354PDX_HER2	HER2	1	BFB+
354PDX_HER2	HER2	0	BFB+
354PDX_HER2	HER2	1	BFB+
354PDX_HER2	HER2	0	BFB+
354PDX_HER2	HER2	1	BFB+
Ni8_HER2	HER2	0	BFB+
Ni8_HER2	HER2	0	BFB+
Ni8_HER2	HER2	1	BFB+
Ni8_HER2	HER2	0	BFB+
Ni8_HER2	HER2	1	BFB+
Ni8_HER2	HER2	1	BFB+
Ni8_HER2	HER2	0	BFB+
Ni8_HER2	HER2	0	BFB+
Ni8_HER2	HER2	0	BFB+
Ni8_HER2	HER2	2	BFB+
Ni8_HER2	HER2	2	BFB+
Ni8_HER2	HER2	2	BFB+
Ni8_HER2	HER2	1	BFB+
Ni8_HER2	HER2	1	BFB+
Ni8_HER2	HER2	1	BFB+
Ni8_HER2	HER2	2	BFB+
Ni8_HER2	HER2	0	BFB+
Ni8_HER2	HER2	0	BFB+
Ni8_HER2	HER2	0	BFB+
Ni8_HER2	HER2	2	BFB+
Ni8_HER2	HER2	1	BFB+
Ni8_HER2	HER2	0	BFB+
Ni8_HER2	HER2	0	BFB+
Ni8_HER2	HER2	1	BFB+
Ni8_HER2	HER2	1	BFB+
Ni8_HER2	HER2	0	BFB+
Ni8_HER2	HER2	1	BFB+
Ni8_HER2	HER2	0	BFB+
Ni8_HER2	HER2	2	BFB+
Ni8_HER2	HER2	0	BFB+
Ni8_HER2	HER2	1	BFB+
Ni8_HER2	HER2	0	BFB+
Ni8_HER2	HER2	1	BFB+
Ni8_HER2	HER2	1	BFB+
Ni8_HER2	HER2	0	BFB+
Ni8_HER2	HER2	1	BFB+
Ni8_HER2	HER2	0	BFB+
Ni8_HER2	HER2	1	BFB+
Ni8_HER2	HER2	0	BFB+
Ni8_HER2	HER2	1	BFB+
Ni8_HER2	HER2	1	BFB+
Ni8_HER2	HER2	1	BFB+
Ni8_HER2	HER2	0	BFB+
Ni8_HER2	HER2	0	BFB+
Ni8_HER2	HER2	1	BFB+
Ni8_HER2	HER2	1	BFB+
Ni8_HER2	HER2	0	BFB+
Ni8_HER2	HER2	0	BFB+
Ni8_HER2	HER2	1	BFB+
Ni8_HER2	HER2	1	BFB+
Ni17_HER2	HER2	0	HSR+
Ni17_HER2	HER2	1	HSR+
Ni17_HER2	HER2	2	HSR+
Ni17_HER2	HER2	4	HSR+
Ni17_HER2	HER2	1	HSR+
Ni17_HER2	HER2	0	HSR+
Ni17_HER2	HER2	1	HSR+
Ni17_HER2	HER2	2	HSR+
Ni17_HER2	HER2	1	HSR+
Ni17_HER2	HER2	2	HSR+
Ni17_HER2	HER2	0	HSR+
Ni17_HER2	HER2	0	HSR+
Ni17_HER2	HER2	2	HSR+
Ni17_HER2	HER2	0	HSR+
Ni17_HER2	HER2	0	HSR+
Ni17_HER2	HER2	2	HSR+
Ni17_HER2	HER2	3	HSR+
Ni17_HER2	HER2	0	HSR+
Ni17_HER2	HER2	2	HSR+
Ni17_HER2	HER2	2	HSR+
Ni17_HER2	HER2	0	HSR+
Ni17_HER2	HER2	4	HSR+
Ni17_HER2	HER2	0	HSR+
Ni17_HER2	HER2	0	HSR+
Ni17_HER2	HER2	3	HSR+
Ni17_HER2	HER2	1	HSR+
Ni17_HER2	HER2	0	HSR+
Ni17_HER2	HER2	0	HSR+
Ni17_HER2	HER2	0	HSR+
Ni17_HER2	HER2	0	HSR+
Ni17_HER2	HER2	0	HSR+
Ni17_HER2	HER2	0	HSR+
Ni17_HER2	HER2	1	HSR+
Ni17_HER2	HER2	2	HSR+
Ni17_HER2	HER2	2	HSR+
Ni17_HER2	HER2	1	HSR+
Ni17_HER2	HER2	2	HSR+
Ni17_HER2	HER2	0	HSR+
Ni17_HER2	HER2	1	HSR+
Ni17_HER2	HER2	3	HSR+
Ni17_HER2	HER2	0	HSR+
Ni17_HER2	HER2	1	HSR+
Ni17_HER2	HER2	1	HSR+
Ni17_HER2	HER2	0	HSR+
Ni17_HER2	HER2	0	HSR+
Ni17_HER2	HER2	0	HSR+
Ni17_HER2	HER2	0	HSR+
Ni17_HER2	HER2	1	HSR+
Ni17_HER2	HER2	0	HSR+
Ni17_HER2	HER2	1	HSR+
HN137Pri_EGFR	EGFR	1	HSR+
HN137Pri_EGFR	EGFR	1	HSR+
HN137Pri_EGFR	EGFR	1	HSR+
HN137Pri_EGFR	EGFR	1	HSR+
HN137Pri_EGFR	EGFR	1	HSR+
HN137Pri_EGFR	EGFR	2	HSR+
HN137Pri_EGFR	EGFR	1	HSR+
HN137Pri_EGFR	EGFR	1	HSR+
HN137Pri_EGFR	EGFR	2	HSR+
HN137Pri_EGFR	EGFR	1	HSR+
HN137Pri_EGFR	EGFR	1	HSR+
HN137Pri_EGFR	EGFR	2	HSR+
HN137Pri_EGFR	EGFR	1	HSR+
HN137Pri_EGFR	EGFR	1	HSR+
HN137Pri_EGFR	EGFR	1	HSR+
HN137Pri_EGFR	EGFR	1	HSR+
HN137Pri_EGFR	EGFR	1	HSR+
HN137Pri_EGFR	EGFR	1	HSR+
HN137Pri_EGFR	EGFR	1	HSR+
HN137Pri_EGFR	EGFR	2	HSR+
HN137Pri_EGFR	EGFR	1	HSR+
HN137Pri_EGFR	EGFR	1	HSR+
HN137Pri_EGFR	EGFR	1	HSR+
HN137Pri_EGFR	EGFR	1	HSR+
HN137Pri_EGFR	EGFR	1	HSR+
HN137Pri_EGFR	EGFR	1	HSR+
HN137Pri_EGFR	EGFR	1	HSR+
HN137Pri_EGFR	EGFR	1	HSR+
HN137Pri_EGFR	EGFR	1	HSR+
HN137Pri_EGFR	EGFR	2	HSR+
HN137Pri_EGFR	EGFR	2	HSR+
HN137Pri_EGFR	EGFR	1	HSR+
HN137Pri_EGFR	EGFR	1	HSR+
HN137Pri_EGFR	EGFR	0	HSR+
HN137Pri_EGFR	EGFR	1	HSR+
HN137Pri_EGFR	EGFR	2	HSR+
HN137Pri_EGFR	EGFR	1	HSR+
HN137Pri_EGFR	EGFR	1	HSR+
HN137Pri_EGFR	EGFR	1	HSR+
HN137Pri_EGFR	EGFR	1	HSR+
HN137Pri_EGFR	EGFR	2	HSR+
HN137Pri_EGFR	EGFR	2	HSR+
HN137Pri_EGFR	EGFR	1	HSR+
HN137Pri_EGFR	EGFR	2	HSR+
HN137Pri_EGFR	EGFR	1	HSR+
HN137Met_EGFR	EGFR	2	HSR+
HN137Met_EGFR	EGFR	2	HSR+
HN137Met_EGFR	EGFR	2	HSR+
HN137Met_EGFR	EGFR	3	HSR+
HN137Met_EGFR	EGFR	3	HSR+
HN137Met_EGFR	EGFR	2	HSR+
HN137Met_EGFR	EGFR	3	HSR+
HN137Met_EGFR	EGFR	2	HSR+
HN137Met_EGFR	EGFR	2	HSR+
HN137Met_EGFR	EGFR	3	HSR+
HN137Met_EGFR	EGFR	2	HSR+
HN137Met_EGFR	EGFR	1	HSR+
HN137Met_EGFR	EGFR	2	HSR+
HN137Met_EGFR	EGFR	1	HSR+
HN137Met_EGFR	EGFR	2	HSR+
HN137Met_EGFR	EGFR	1	HSR+
HN137Met_EGFR	EGFR	1	HSR+
HN137Met_EGFR	EGFR	2	HSR+
HN137Met_EGFR	EGFR	2	HSR+
HN137Met_EGFR	EGFR	1	HSR+
HN137Met_EGFR	EGFR	2	HSR+
HN137Met_EGFR	EGFR	2	HSR+
HN137Met_EGFR	EGFR	3	HSR+
HN137Met_EGFR	EGFR	2	HSR+
HN137Met_EGFR	EGFR	2	HSR+
HN137Met_EGFR	EGFR	2	HSR+
HN137Met_EGFR	EGFR	3	HSR+
HN137Met_EGFR	EGFR	4	HSR+
HN137Met_EGFR	EGFR	2	HSR+
HN137Met_EGFR	EGFR	2	HSR+
HN137Met_EGFR	EGFR	2	HSR+
HN137Met_EGFR	EGFR	2	HSR+
HN137Met_EGFR	EGFR	3	HSR+
HN137Met_EGFR	EGFR	2	HSR+
HN137Met_EGFR	EGFR	3	HSR+
HN137Met_EGFR	EGFR	2	HSR+
HN137Met_EGFR	EGFR	2	HSR+
HN137Met_EGFR	EGFR	3	HSR+
HN137Met_EGFR	EGFR	1	HSR+
HN137Met_EGFR	EGFR	3	HSR+
HN137Met_EGFR	EGFR	2	HSR+
HN137Met_EGFR	EGFR	1	HSR+
HN137Met_EGFR	EGFR	2	HSR+
HN137Met_EGFR	EGFR	3	HSR+
HN137Met_EGFR	EGFR	2	HSR+
HN137Met_EGFR	EGFR	2	HSR+
COLO320DM_MYC	MYC	0	ecDNA+
COLO320DM_MYC	MYC	8	ecDNA+
COLO320DM_MYC	MYC	0	ecDNA+
COLO320DM_MYC	MYC	1	ecDNA+
COLO320DM_MYC	MYC	6	ecDNA+
COLO320DM_MYC	MYC	8	ecDNA+
COLO320DM_MYC	MYC	3	ecDNA+
COLO320DM_MYC	MYC	4	ecDNA+
COLO320DM_MYC	MYC	9	ecDNA+
COLO320DM_MYC	MYC	0	ecDNA+
COLO320DM_MYC	MYC	9	ecDNA+
COLO320DM_MYC	MYC	1	ecDNA+
COLO320DM_MYC	MYC	2	ecDNA+
COLO320DM_MYC	MYC	1	ecDNA+
COLO320DM_MYC	MYC	0	ecDNA+
COLO320DM_MYC	MYC	2	ecDNA+
COLO320DM_MYC	MYC	17	ecDNA+
COLO320DM_MYC	MYC	0	ecDNA+
COLO320DM_MYC	MYC	0	ecDNA+
COLO320DM_MYC	MYC	9	ecDNA+
COLO320DM_MYC	MYC	1	ecDNA+
COLO320DM_MYC	MYC	3	ecDNA+
COLO320DM_MYC	MYC	0	ecDNA+
COLO320DM_MYC	MYC	3	ecDNA+
COLO320DM_MYC	MYC	2	ecDNA+
COLO320DM_MYC	MYC	7	ecDNA+
COLO320DM_MYC	MYC	7	ecDNA+
COLO320DM_MYC	MYC	4	ecDNA+
COLO320DM_MYC	MYC	5	ecDNA+
COLO320DM_MYC	MYC	0	ecDNA+
COLO320DM_MYC	MYC	3	ecDNA+
COLO320DM_MYC	MYC	0	ecDNA+
COLO320DM_MYC	MYC	0	ecDNA+
COLO320DM_MYC	MYC	1	ecDNA+
COLO320DM_MYC	MYC	6	ecDNA+
COLO320DM_MYC	MYC	9	ecDNA+
COLO320DM_MYC	MYC	2	ecDNA+
COLO320DM_MYC	MYC	6	ecDNA+
COLO320DM_MYC	MYC	9	ecDNA+
COLO320DM_MYC	MYC	0	ecDNA+
COLO320DM_MYC	MYC	2	ecDNA+
COLO320DM_MYC	MYC	7	ecDNA+
COLO320DM_MYC	MYC	7	ecDNA+
COLO320DM_MYC	MYC	0	ecDNA+
COLO320DM_MYC	MYC	6	ecDNA+
COLO320DM_MYC	MYC	6	ecDNA+
COLO320DM_MYC	MYC	0	ecDNA+
COLO320DM_MYC	MYC	6	ecDNA+
COLO320DM_MYC	MYC	5	ecDNA+
COLO320DM_MYC	MYC	6	ecDNA+
MSTO211H_MYC	MYC	0	ecDNA+
MSTO211H_MYC	MYC	5	ecDNA+
MSTO211H_MYC	MYC	1	ecDNA+
MSTO211H_MYC	MYC	0	ecDNA+
MSTO211H_MYC	MYC	14	ecDNA+
MSTO211H_MYC	MYC	0	ecDNA+
MSTO211H_MYC	MYC	10	ecDNA+
MSTO211H_MYC	MYC	0	ecDNA+
MSTO211H_MYC	MYC	0	ecDNA+
MSTO211H_MYC	MYC	3	ecDNA+
MSTO211H_MYC	MYC	0	ecDNA+
MSTO211H_MYC	MYC	15	ecDNA+
MSTO211H_MYC	MYC	10	ecDNA+
MSTO211H_MYC	MYC	0	ecDNA+
MSTO211H_MYC	MYC	1	ecDNA+
MSTO211H_MYC	MYC	1	ecDNA+
MSTO211H_MYC	MYC	0	ecDNA+
MSTO211H_MYC	MYC	10	ecDNA+
MSTO211H_MYC	MYC	7	ecDNA+
MSTO211H_MYC	MYC	3	ecDNA+
MSTO211H_MYC	MYC	7	ecDNA+
MSTO211H_MYC	MYC	0	ecDNA+
MSTO211H_MYC	MYC	8	ecDNA+
MSTO211H_MYC	MYC	0	ecDNA+
MSTO211H_MYC	MYC	0	ecDNA+
MSTO211H_MYC	MYC	0	ecDNA+
MSTO211H_MYC	MYC	0	ecDNA+
MSTO211H_MYC	MYC	0	ecDNA+
MSTO211H_MYC	MYC	11	ecDNA+
MSTO211H_MYC	MYC	2	ecDNA+
MSTO211H_MYC	MYC	4	ecDNA+
MSTO211H_MYC	MYC	11	ecDNA+
MSTO211H_MYC	MYC	0	ecDNA+
MSTO211H_MYC	MYC	1	ecDNA+
MSTO211H_MYC	MYC	0	ecDNA+
MSTO211H_MYC	MYC	15	ecDNA+
MSTO211H_MYC	MYC	9	ecDNA+
MSTO211H_MYC	MYC	1	ecDNA+
MSTO211H_MYC	MYC	3	ecDNA+
MSTO211H_MYC	MYC	0	ecDNA+
MSTO211H_MYC	MYC	1	ecDNA+
MSTO211H_MYC	MYC	0	ecDNA+
MSTO211H_MYC	MYC	0	ecDNA+
MSTO211H_MYC	MYC	3	ecDNA+
MSTO211H_MYC	MYC	0	ecDNA+
MSTO211H_MYC	MYC	0	ecDNA+
MSTO211H_MYC	MYC	0	ecDNA+
MSTO211H_MYC	MYC	0	ecDNA+
MSTO211H_MYC	MYC	0	ecDNA+
MSTO211H_MYC	MYC	0	ecDNA+

## Sheet: 3B
chromosome	start	end	Number of BFB
chr1	5000000	10000000	3
chr1	15000000	20000000	1
chr1	35000000	40000000	5
chr1	40000000	45000000	1
chr1	55000000	60000000	1
chr1	80000000	85000000	1
chr1	85000000	90000000	1
chr1	90000000	95000000	2
chr1	105000000	110000000	2
chr1	110000000	115000000	3
chr1	150000000	155000000	2
chr1	155000000	160000000	2
chr1	185000000	190000000	1
chr1	190000000	195000000	1
chr10	5000000	10000000	1
chr10	30000000	35000000	1
chr10	40000000	45000000	1
chr10	60000000	65000000	2
chr10	90000000	95000000	1
chr10	125000000	130000000	1
chr11	10000000	15000000	1
chr11	20000000	25000000	1
chr11	30000000	35000000	7
chr11	40000000	45000000	1
chr11	65000000	70000000	2
chr11	70000000	75000000	27
chr11	75000000	80000000	2
chr11	80000000	85000000	2
chr11	85000000	90000000	1
chr11	100000000	105000000	12
chr11	125000000	130000000	2
chr12	0	5000000	1
chr12	5000000	10000000	2
chr12	10000000	15000000	1
chr12	15000000	20000000	1
chr12	20000000	25000000	5
chr12	25000000	30000000	3
chr12	65000000	70000000	1
chr12	70000000	75000000	10
chr12	85000000	90000000	1
chr12	90000000	95000000	1
chr12	120000000	125000000	1
chr13	20000000	25000000	1
chr13	30000000	35000000	1
chr13	70000000	75000000	2
chr14	25000000	30000000	1
chr14	35000000	40000000	3
chr14	40000000	45000000	1
chr14	75000000	80000000	1
chr15	25000000	30000000	2
chr15	70000000	75000000	1
chr15	75000000	80000000	1
chr15	100000000	105000000	1
chr16	5000000	10000000	3
chr16	10000000	15000000	1
chr16	65000000	70000000	2
chr17	10000000	15000000	1
chr17	15000000	20000000	2
chr17	25000000	30000000	1
chr17	30000000	35000000	1
chr17	35000000	40000000	4
chr17	40000000	45000000	27
chr17	70000000	75000000	5
chr17	80000000	85000000	2
chr18	0	5000000	8
chr18	10000000	15000000	1
chr18	20000000	25000000	5
chr18	25000000	30000000	1
chr18	30000000	35000000	4
chr18	35000000	40000000	1
chr18	45000000	50000000	1
chr18	65000000	70000000	1
chr19	10000000	15000000	1
chr19	15000000	20000000	1
chr19	20000000	25000000	1
chr19	25000000	30000000	2
chr19	30000000	35000000	8
chr19	35000000	40000000	2
chr19	40000000	45000000	3
chr19	55000000	60000000	3
chr2	55000000	60000000	1
chr2	60000000	65000000	1
chr2	95000000	100000000	1
chr2	120000000	125000000	3
chr2	185000000	190000000	1
chr2	195000000	200000000	2
chr2	205000000	210000000	1
chr2	220000000	225000000	1
chr20	10000000	15000000	1
chr20	20000000	25000000	1
chr20	30000000	35000000	2
chr20	35000000	40000000	1
chr20	40000000	45000000	2
chr20	45000000	50000000	1
chr20	50000000	55000000	1
chr21	15000000	20000000	1
chr21	25000000	30000000	2
chr22	20000000	25000000	3
chr22	35000000	40000000	1
chr22	45000000	50000000	1
chr3	5000000	10000000	1
chr3	10000000	15000000	1
chr3	20000000	25000000	1
chr3	25000000	30000000	4
chr3	35000000	40000000	2
chr3	40000000	45000000	3
chr3	60000000	65000000	2
chr3	80000000	85000000	2
chr3	95000000	100000000	1
chr3	135000000	140000000	1
chr3	160000000	165000000	2
chr3	165000000	170000000	2
chr3	170000000	175000000	5
chr3	180000000	185000000	2
chr3	195000000	200000000	3
chr4	0	5000000	1
chr4	15000000	20000000	1
chr4	25000000	30000000	2
chr4	30000000	35000000	1
chr4	40000000	45000000	1
chr4	55000000	60000000	2
chr4	75000000	80000000	1
chr4	140000000	145000000	1
chr4	150000000	155000000	1
chr4	165000000	170000000	2
chr5	10000000	15000000	1
chr5	15000000	20000000	1
chr5	25000000	30000000	1
chr5	35000000	40000000	2
chr5	50000000	55000000	1
chr6	0	5000000	1
chr6	5000000	10000000	1
chr6	10000000	15000000	5
chr6	15000000	20000000	1
chr6	20000000	25000000	2
chr6	35000000	40000000	4
chr6	40000000	45000000	1
chr6	45000000	50000000	1
chr6	50000000	55000000	1
chr6	55000000	60000000	1
chr6	60000000	65000000	1
chr6	90000000	95000000	1
chr6	115000000	120000000	1
chr6	140000000	145000000	1
chr6	165000000	170000000	1
chr7	0	5000000	2
chr7	5000000	10000000	1
chr7	15000000	20000000	1
chr7	25000000	30000000	1
chr7	45000000	50000000	2
chr7	50000000	55000000	8
chr7	85000000	90000000	1
chr7	90000000	95000000	5
chr7	95000000	100000000	3
chr7	105000000	110000000	1
chr7	115000000	120000000	1
chr7	120000000	125000000	3
chr7	130000000	135000000	1
chr7	140000000	145000000	1
chr7	150000000	155000000	1
chr8	0	5000000	1
chr8	5000000	10000000	4
chr8	25000000	30000000	1
chr8	30000000	35000000	2
chr8	35000000	40000000	5
chr8	45000000	50000000	1
chr8	100000000	105000000	1
chr8	115000000	120000000	2
chr8	125000000	130000000	2
chr8	140000000	145000000	1
chr9	10000000	15000000	2
chr9	20000000	25000000	1
chr9	25000000	30000000	5
chr9	30000000	35000000	2
chr9	75000000	80000000	1
chr9	125000000	130000000	1
chrX	75000000	80000000	1

## Sheet: 3C
Breaks	Poisson Probability		Breaks	Observed Probability		chromosome	start	end	Frequency			chromosome	Break location
0	0.551947		3	0.019697		chr1	5000000	10000000	3			chr1	194288299
1	0.327833		1	0.156061		chr1	15000000	20000000	1			chr1	114539270
2	0.097783		5	0.0136364		chr1	35000000	40000000	5			chr1	91531864
3	0.01927		2	0.0590909		chr1	40000000	45000000	1			chr1	56899098
4	0.002792		7	0.00151515		chr1	55000000	60000000	1			chr1	87535933
5	0.000331		27	0.0030303		chr1	80000000	85000000	1			chr1	43495787
6	3.9e-05		12	0.00151515		chr1	85000000	90000000	1			chr1	151391650
7	5e-06		10	0.00151515		chr1	90000000	95000000	2			chr1	157917431
			4	0.00757576		chr1	105000000	110000000	2			chr1	8685484
			8	0.00454545		chr1	110000000	115000000	3			chr1	15580566
			0	0.731818		chr1	150000000	155000000	2			chr1	38139069
						chr1	155000000	160000000	2			chr1	38089842
						chr1	185000000	190000000	1			chr1	93238573
						chr1	190000000	195000000	1			chr1	153859462
						chr10	5000000	10000000	1			chr1	39711082
						chr10	30000000	35000000	1			chr1	36404537
						chr10	40000000	45000000	1			chr1	114111578
						chr10	60000000	65000000	2			chr1	105386031
						chr10	90000000	95000000	1			chr1	80329453
						chr10	125000000	130000000	1			chr1	109032558
						chr11	10000000	15000000	1			chr1	9075543
						chr11	20000000	25000000	1			chr1	188852199
						chr11	30000000	35000000	7			chr1	155187925
						chr11	40000000	45000000	1			chr1	5967097
						chr11	65000000	70000000	2			chr1	114723337
						chr11	70000000	75000000	27			chr1	39493048
						chr11	75000000	80000000	2			chr10	64478972
						chr11	80000000	85000000	2			chr10	64022004
						chr11	85000000	90000000	1			chr10	6375664
						chr11	100000000	105000000	12			chr10	34508683
						chr11	125000000	130000000	2			chr10	44573282
						chr12	0	5000000	1			chr10	126961745
						chr12	5000000	10000000	2			chr10	92143523
						chr12	10000000	15000000	1			chr11	104108534
						chr12	15000000	20000000	1			chr11	70136448
						chr12	20000000	25000000	5			chr11	34895334
						chr12	25000000	30000000	3			chr11	30441696
						chr12	65000000	70000000	1			chr11	32822069
						chr12	70000000	75000000	10			chr11	103106351
						chr12	85000000	90000000	1			chr11	88473518
						chr12	90000000	95000000	1			chr11	74313803
						chr12	120000000	125000000	1			chr11	74045086
						chr13	20000000	25000000	1			chr11	70715490
						chr13	30000000	35000000	1			chr11	103414317
						chr13	70000000	75000000	2			chr11	70496202
						chr14	25000000	30000000	1			chr11	129603629
						chr14	35000000	40000000	3			chr11	68985426
						chr14	40000000	45000000	1			chr11	70459705
						chr14	75000000	80000000	1			chr11	34133660
						chr15	25000000	30000000	2			chr11	78391525
						chr15	70000000	75000000	1			chr11	70871212
						chr15	75000000	80000000	1			chr11	103606508
						chr15	100000000	105000000	1			chr11	71749327
						chr16	5000000	10000000	3			chr11	102325732
						chr16	10000000	15000000	1			chr11	71749327
						chr16	65000000	70000000	2			chr11	34900463
						chr17	10000000	15000000	1			chr11	31143723
						chr17	15000000	20000000	2			chr11	71117631
						chr17	25000000	30000000	1			chr11	66251618
						chr17	30000000	35000000	1			chr11	44727636
						chr17	35000000	40000000	4			chr11	71392545
						chr17	40000000	45000000	27			chr11	71568938
						chr17	70000000	75000000	5			chr11	71722336
						chr17	80000000	85000000	2			chr11	70953820
						chr18	0	5000000	8			chr11	70136448
						chr18	10000000	15000000	1			chr11	70774858
						chr18	20000000	25000000	5			chr11	70519533
						chr18	25000000	30000000	1			chr11	83654335
						chr18	30000000	35000000	4			chr11	104021452
						chr18	35000000	40000000	1			chr11	11755200
						chr18	45000000	50000000	1			chr11	78361897
						chr18	65000000	70000000	1			chr11	24263418
						chr19	10000000	15000000	1			chr11	71151395
						chr19	15000000	20000000	1			chr11	70610140
						chr19	20000000	25000000	1			chr11	70739897
						chr19	25000000	30000000	2			chr11	102377348
						chr19	30000000	35000000	8			chr11	70659681
						chr19	35000000	40000000	2			chr11	103168699
						chr19	40000000	45000000	3			chr11	71134342
						chr19	55000000	60000000	3			chr11	72294063
						chr2	55000000	60000000	1			chr11	82666627
						chr2	60000000	65000000	1			chr11	72756345
						chr2	95000000	100000000	1			chr11	70636598
						chr2	120000000	125000000	3			chr11	129849683
						chr2	185000000	190000000	1			chr11	71569055
						chr2	195000000	200000000	2			chr11	31501733
						chr2	205000000	210000000	1			chr11	102281135
						chr2	220000000	225000000	1			chr11	104955884
						chr20	10000000	15000000	1			chr11	104000644
						chr20	20000000	25000000	1			chr11	102754132
						chr20	30000000	35000000	2			chr11	70543970
						chr20	35000000	40000000	1			chr12	86547685
						chr20	40000000	45000000	2			chr12	71208575
						chr20	45000000	50000000	1			chr12	70112860
						chr20	50000000	55000000	1			chr12	24349961
						chr21	15000000	20000000	1			chr12	24686755
						chr21	25000000	30000000	2			chr12	71962842
						chr22	20000000	25000000	3			chr12	71962774
						chr22	35000000	40000000	1			chr12	24918202
						chr22	45000000	50000000	1			chr12	73819740
						chr3	5000000	10000000	1			chr12	123655922
						chr3	10000000	15000000	1			chr12	21583916
						chr3	20000000	25000000	1			chr12	25019182
						chr3	25000000	30000000	4			chr12	70478478
						chr3	35000000	40000000	2			chr12	68206622
						chr3	40000000	45000000	3			chr12	27878526
						chr3	60000000	65000000	2			chr12	71208576
						chr3	80000000	85000000	2			chr12	71962782
						chr3	95000000	100000000	1			chr12	9405731
						chr3	135000000	140000000	1			chr12	72724411
						chr3	160000000	165000000	2			chr12	9406122
						chr3	165000000	170000000	2			chr12	92887718
						chr3	170000000	175000000	5			chr12	24996142
						chr3	180000000	185000000	2			chr12	70259891
						chr3	195000000	200000000	3			chr12	25107619
						chr4	0	5000000	1			chr12	17456220
						chr4	15000000	20000000	1			chr12	1029287
						chr4	25000000	30000000	2			chr12	12393603
						chr4	30000000	35000000	1			chr13	72285015
						chr4	40000000	45000000	1			chr13	20146314
						chr4	55000000	60000000	2			chr13	33434953
						chr4	75000000	80000000	1			chr13	74901090
						chr4	140000000	145000000	1			chr14	38453927
						chr4	150000000	155000000	1			chr14	28807314
						chr4	165000000	170000000	2			chr14	38106437
						chr5	10000000	15000000	1			chr14	37788631
						chr5	15000000	20000000	1			chr14	43330499
						chr5	25000000	30000000	1			chr14	78041921
						chr5	35000000	40000000	2			chr15	101818866
						chr5	50000000	55000000	1			chr15	25107508
						chr6	0	5000000	1			chr15	25319659
						chr6	5000000	10000000	1			chr15	75705058
						chr6	10000000	15000000	5			chr15	74792790
						chr6	15000000	20000000	1			chr16	9512697
						chr6	20000000	25000000	2			chr16	67648416
						chr6	35000000	40000000	4			chr16	9966930
						chr6	40000000	45000000	1			chr16	7250385
						chr6	45000000	50000000	1			chr16	12737985
						chr6	50000000	55000000	1			chr16	66410101
						chr6	55000000	60000000	1			chr17	41992443
						chr6	60000000	65000000	1			chr17	39741474
						chr6	90000000	95000000	1			chr17	41135958
						chr6	115000000	120000000	1			chr17	41845221
						chr6	140000000	145000000	1			chr17	31891962
						chr6	165000000	170000000	1			chr17	41712852
						chr7	0	5000000	2			chr17	41120947
						chr7	5000000	10000000	1			chr17	41920917
						chr7	15000000	20000000	1			chr17	41839473
						chr7	25000000	30000000	1			chr17	41961337
						chr7	45000000	50000000	2			chr17	39980057
						chr7	50000000	55000000	8			chr17	39740473
						chr7	85000000	90000000	1			chr17	41097990
						chr7	90000000	95000000	5			chr17	42179179
						chr7	95000000	100000000	3			chr17	40143819
						chr7	105000000	110000000	1			chr17	41827531
						chr7	115000000	120000000	1			chr17	38525670
						chr7	120000000	125000000	3			chr17	72467645
						chr7	130000000	135000000	1			chr17	42016355
						chr7	140000000	145000000	1			chr17	40606951
						chr7	150000000	155000000	1			chr17	42009360
						chr8	0	5000000	1			chr17	41968205
						chr8	5000000	10000000	4			chr17	41062451
						chr8	25000000	30000000	1			chr17	42009367
						chr8	30000000	35000000	2			chr17	42016337
						chr8	35000000	40000000	5			chr17	29857131
						chr8	45000000	50000000	1			chr17	42016340
						chr8	100000000	105000000	1			chr17	41838576
						chr8	115000000	120000000	2			chr17	41993308
						chr8	125000000	130000000	2			chr17	19290909
						chr8	140000000	145000000	1			chr17	40618030
						chr9	10000000	15000000	2			chr17	41993292
						chr9	20000000	25000000	1			chr17	41993300
						chr9	25000000	30000000	5			chr17	42179179
						chr9	30000000	35000000	2			chr17	70962349
						chr9	75000000	80000000	1			chr17	72467653
						chr9	125000000	130000000	1			chr17	72467647
						chrX	75000000	80000000	1			chr17	82844769
												chr17	80301233
												chr17	17882136
												chr17	40935281
												chr17	14288238
												chr17	72467653
												chr18	2673786
												chr18	33129668
												chr18	33129642
												chr18	3853718
												chr18	1368291
												chr18	33057146
												chr18	646448
												chr18	2673786
												chr18	223044
												chr18	23393683
												chr18	33129637
												chr18	3690817
												chr18	23818170
												chr18	24525018
												chr18	38882768
												chr18	27812723
												chr18	23172489
												chr18	68256749
												chr18	23302633
												chr18	13520315
												chr18	49406875
												chr18	3156428
												chr19	29953904
												chr19	23518306
												chr19	19699893
												chr19	32978825
												chr19	39806589
												chr19	39410966
												chr19	32978825
												chr19	32979943
												chr19	40426755
												chr19	57154534
												chr19	29544964
												chr19	41079549
												chr19	30540594
												chr19	31121481
												chr19	31675600
												chr19	55704930
												chr19	30265048
												chr19	30266091
												chr19	44909479
												chr19	57045902
												chr19	13010101
												chr2	208393711
												chr2	124570807
												chr2	198801416
												chr2	222895473
												chr2	57776349
												chr2	188600712
												chr2	122719025
												chr2	98856181
												chr2	198106948
												chr2	60478935
												chr2	122719025
												chr20	35128714
												chr20	34263462
												chr20	46403798
												chr20	14993314
												chr20	32549504
												chr20	42600000
												chr20	24411001
												chr20	44680250
												chr20	53801167
												chr21	15873588
												chr21	26648362
												chr21	29663919
												chr22	21563612
												chr22	22093706
												chr22	20363235
												chr22	35249103
												chr22	45405366
												chr3	162827609
												chr3	97213197
												chr3	40651397
												chr3	171156558
												chr3	162827568
												chr3	181414299
												chr3	183998114
												chr3	25249362
												chr3	26410808
												chr3	40996896
												chr3	195784250
												chr3	40651390
												chr3	26410812
												chr3	61033726
												chr3	170404030
												chr3	197674941
												chr3	8560123
												chr3	63231228
												chr3	39929555
												chr3	167136488
												chr3	84591249
												chr3	168183890
												chr3	24524687
												chr3	25249372
												chr3	82966363
												chr3	38200254
												chr3	137719947
												chr3	173572480
												chr3	170804652
												chr3	13502152
												chr3	197390189
												chr3	173055211
												chr4	43779262
												chr4	140480779
												chr4	169667171
												chr4	167571483
												chr4	29839495
												chr4	76563512
												chr4	57143571
												chr4	30631101
												chr4	25771665
												chr4	16395219
												chr4	150389054
												chr4	55353604
												chr4	702010
												chr5	39264838
												chr5	15112777
												chr5	54211374
												chr5	14025908
												chr5	37405484
												chr5	26385480
												chr6	92931390
												chr6	37852483
												chr6	39273977
												chr6	12609604
												chr6	11821947
												chr6	9764397
												chr6	21194178
												chr6	47249199
												chr6	143639775
												chr6	117700571
												chr6	19832904
												chr6	337674
												chr6	60617397
												chr6	43112630
												chr6	37076312
												chr6	20906327
												chr6	52502699
												chr6	11291668
												chr6	11291703
												chr6	12432284
												chr6	55860452
												chr6	36785182
												chr6	166096433
												chr7	45875532
												chr7	54009448
												chr7	250853
												chr7	134821820
												chr7	151837575
												chr7	98258749
												chr7	9596381
												chr7	120514476
												chr7	94825040
												chr7	25017344
												chr7	91089795
												chr7	54892040
												chr7	54663940
												chr7	52280161
												chr7	93052107
												chr7	98965156
												chr7	53504797
												chr7	117250829
												chr7	124725105
												chr7	89059927
												chr7	92637552
												chr7	141667593
												chr7	120701358
												chr7	105711631
												chr7	4698058
												chr7	53372405
												chr7	93787628
												chr7	52286299
												chr7	47615348
												chr7	99186559
												chr7	53369700
												chr7	15894614
												chr8	7065761
												chr8	119142299
												chr8	119682220
												chr8	39028468
												chr8	36609751
												chr8	4267461
												chr8	127784978
												chr8	143114293
												chr8	28575801
												chr8	33798750
												chr8	128273431
												chr8	34877226
												chr8	5715072
												chr8	36466728
												chr8	36209679
												chr8	36225300
												chr8	8529434
												chr8	8450011
												chr8	102849153
												chr8	49819184
												chr9	24212079
												chr9	13085588
												chr9	33286000
												chr9	77194598
												chr9	27776939
												chr9	25812805
												chr9	34393533
												chr9	125177976
												chr9	28872646
												chr9	25363016
												chr9	29113379
												chr9	13399277
												chrX	76498149

## Sheet: 3D
chromosome	start	end	Number of BFB
chr1	5000000	6000000	1
chr1	8000000	9000000	1
chr1	9000000	10000000	1
chr1	15000000	16000000	1
chr1	36000000	37000000	1
chr1	38000000	39000000	2
chr1	39000000	40000000	2
chr1	43000000	44000000	1
chr1	56000000	57000000	1
chr1	80000000	81000000	1
chr1	87000000	88000000	1
chr1	91000000	92000000	1
chr1	93000000	94000000	1
chr1	105000000	106000000	1
chr1	109000000	110000000	1
chr1	114000000	115000000	3
chr1	151000000	152000000	1
chr1	153000000	154000000	1
chr1	155000000	156000000	1
chr1	157000000	158000000	1
chr1	188000000	189000000	1
chr1	194000000	195000000	1
chr10	6000000	7000000	1
chr10	34000000	35000000	1
chr10	44000000	45000000	1
chr10	64000000	65000000	2
chr10	92000000	93000000	1
chr10	126000000	127000000	1
chr11	11000000	12000000	1
chr11	24000000	25000000	1
chr11	30000000	31000000	1
chr11	31000000	32000000	2
chr11	32000000	33000000	1
chr11	34000000	35000000	3
chr11	44000000	45000000	1
chr11	66000000	67000000	1
chr11	68000000	69000000	1
chr11	70000000	71000000	14
chr11	71000000	72000000	9
chr11	72000000	73000000	2
chr11	74000000	75000000	2
chr11	78000000	79000000	2
chr11	82000000	83000000	1
chr11	83000000	84000000	1
chr11	88000000	89000000	1
chr11	102000000	103000000	4
chr11	103000000	104000000	4
chr11	104000000	105000000	4
chr11	129000000	130000000	2
chr12	1000000	2000000	1
chr12	9000000	10000000	2
chr12	12000000	13000000	1
chr12	17000000	18000000	1
chr12	21000000	22000000	1
chr12	24000000	25000000	4
chr12	25000000	26000000	2
chr12	27000000	28000000	1
chr12	68000000	69000000	1
chr12	70000000	71000000	3
chr12	71000000	72000000	5
chr12	72000000	73000000	1
chr12	73000000	74000000	1
chr12	86000000	87000000	1
chr12	92000000	93000000	1
chr12	123000000	124000000	1
chr13	20000000	21000000	1
chr13	33000000	34000000	1
chr13	72000000	73000000	1
chr13	74000000	75000000	1
chr14	28000000	29000000	1
chr14	37000000	38000000	1
chr14	38000000	39000000	2
chr14	43000000	44000000	1
chr14	78000000	79000000	1
chr15	25000000	26000000	2
chr15	74000000	75000000	1
chr15	75000000	76000000	1
chr15	101000000	102000000	1
chr16	7000000	8000000	1
chr16	9000000	10000000	2
chr16	12000000	13000000	1
chr16	66000000	67000000	1
chr16	67000000	68000000	1
chr17	14000000	15000000	1
chr17	17000000	18000000	1
chr17	19000000	20000000	1
chr17	29000000	30000000	1
chr17	31000000	32000000	1
chr17	38000000	39000000	1
chr17	39000000	40000000	3
chr17	40000000	41000000	4
chr17	41000000	42000000	16
chr17	42000000	43000000	7
chr17	70000000	71000000	1
chr17	72000000	73000000	4
chr17	80000000	81000000	1
chr17	82000000	83000000	1
chr18	0	1000000	2
chr18	1000000	2000000	1
chr18	2000000	3000000	2
chr18	3000000	4000000	3
chr18	13000000	14000000	1
chr18	23000000	24000000	4
chr18	24000000	25000000	1
chr18	27000000	28000000	1
chr18	33000000	34000000	4
chr18	38000000	39000000	1
chr18	49000000	50000000	1
chr18	68000000	69000000	1
chr19	13000000	14000000	1
chr19	19000000	20000000	1
chr19	23000000	24000000	1
chr19	29000000	30000000	2
chr19	30000000	31000000	3
chr19	31000000	32000000	2
chr19	32000000	33000000	3
chr19	39000000	40000000	2
chr19	40000000	41000000	1
chr19	41000000	42000000	1
chr19	44000000	45000000	1
chr19	55000000	56000000	1
chr19	57000000	58000000	2
chr2	57000000	58000000	1
chr2	60000000	61000000	1
chr2	98000000	99000000	1
chr2	122000000	123000000	2
chr2	124000000	125000000	1
chr2	188000000	189000000	1
chr2	198000000	199000000	2
chr2	208000000	209000000	1
chr2	222000000	223000000	1
chr20	14000000	15000000	1
chr20	24000000	25000000	1
chr20	32000000	33000000	1
chr20	34000000	35000000	1
chr20	35000000	36000000	1
chr20	42000000	43000000	1
chr20	44000000	45000000	1
chr20	46000000	47000000	1
chr20	53000000	54000000	1
chr21	15000000	16000000	1
chr21	26000000	27000000	1
chr21	29000000	30000000	1
chr22	20000000	21000000	1
chr22	21000000	22000000	1
chr22	22000000	23000000	1
chr22	35000000	36000000	1
chr22	45000000	46000000	1
chr3	8000000	9000000	1
chr3	13000000	14000000	1
chr3	24000000	25000000	1
chr3	25000000	26000000	2
chr3	26000000	27000000	2
chr3	38000000	39000000	1
chr3	39000000	40000000	1
chr3	40000000	41000000	3
chr3	61000000	62000000	1
chr3	63000000	64000000	1
chr3	82000000	83000000	1
chr3	84000000	85000000	1
chr3	97000000	98000000	1
chr3	137000000	138000000	1
chr3	162000000	163000000	2
chr3	167000000	168000000	1
chr3	168000000	169000000	1
chr3	170000000	171000000	2
chr3	171000000	172000000	1
chr3	173000000	174000000	2
chr3	181000000	182000000	1
chr3	183000000	184000000	1
chr3	195000000	196000000	1
chr3	197000000	198000000	2
chr4	0	1000000	1
chr4	16000000	17000000	1
chr4	25000000	26000000	1
chr4	29000000	30000000	1
chr4	30000000	31000000	1
chr4	43000000	44000000	1
chr4	55000000	56000000	1
chr4	57000000	58000000	1
chr4	76000000	77000000	1
chr4	140000000	141000000	1
chr4	150000000	151000000	1
chr4	167000000	168000000	1
chr4	169000000	170000000	1
chr5	14000000	15000000	1
chr5	15000000	16000000	1
chr5	26000000	27000000	1
chr5	37000000	38000000	1
chr5	39000000	40000000	1
chr5	54000000	55000000	1
chr6	0	1000000	1
chr6	9000000	10000000	1
chr6	11000000	12000000	3
chr6	12000000	13000000	2
chr6	19000000	20000000	1
chr6	20000000	21000000	1
chr6	21000000	22000000	1
chr6	36000000	37000000	1
chr6	37000000	38000000	2
chr6	39000000	40000000	1
chr6	43000000	44000000	1
chr6	47000000	48000000	1
chr6	52000000	53000000	1
chr6	55000000	56000000	1
chr6	60000000	61000000	1
chr6	92000000	93000000	1
chr6	117000000	118000000	1
chr6	143000000	144000000	1
chr6	166000000	167000000	1
chr7	0	1000000	1
chr7	4000000	5000000	1
chr7	9000000	10000000	1
chr7	15000000	16000000	1
chr7	25000000	26000000	1
chr7	45000000	46000000	1
chr7	47000000	48000000	1
chr7	52000000	53000000	2
chr7	53000000	54000000	3
chr7	54000000	55000000	3
chr7	89000000	90000000	1
chr7	91000000	92000000	1
chr7	92000000	93000000	1
chr7	93000000	94000000	2
chr7	94000000	95000000	1
chr7	98000000	99000000	2
chr7	99000000	100000000	1
chr7	105000000	106000000	1
chr7	117000000	118000000	1
chr7	120000000	121000000	2
chr7	124000000	125000000	1
chr7	134000000	135000000	1
chr7	141000000	142000000	1
chr7	151000000	152000000	1
chr8	4000000	5000000	1
chr8	5000000	6000000	1
chr8	7000000	8000000	1
chr8	8000000	9000000	2
chr8	28000000	29000000	1
chr8	33000000	34000000	1
chr8	34000000	35000000	1
chr8	36000000	37000000	4
chr8	39000000	40000000	1
chr8	49000000	50000000	1
chr8	102000000	103000000	1
chr8	119000000	120000000	2
chr8	127000000	128000000	1
chr8	128000000	129000000	1
chr8	143000000	144000000	1
chr9	13000000	14000000	2
chr9	24000000	25000000	1
chr9	25000000	26000000	2
chr9	27000000	28000000	1
chr9	28000000	29000000	1
chr9	29000000	30000000	1
chr9	33000000	34000000	1
chr9	34000000	35000000	1
chr9	77000000	78000000	1
chr9	125000000	126000000	1
chrX	76000000	77000000	1

## Sheet: 3E
Distance (bp)
6
1944
1735
948
28969
12
6485
944
4972
174
185
365
761
187
300
249
289
484
95
199
207
243
267
168
243
240
107
258
145
195
100
114
208
4231
4035
1248
1
1280
1890
660
7089
4891
1302
4449
430
1046
878
18457
1994
10581
2565
2246
558
15955
8608
1178
13335
3541
792
127
198
99
112
1493
1563
2412
1152
4683
901
1829
25939
13775
1019
1768
2413
881
1588
1518
1829
1321
4430
1988
1215
3182
9404
1588
4462
1750
1677
1720
1135
15459
2940
7415
9611
776
3608
1946
1540
9993
520
2064
1219
845
7576
1529
1166
1047
719
4552
819
911
19487
1000
550
21142
1016
1176
927
2709
1210
1731
1827
1969
590
1309
1103
4138
814
1759
12906
561
819
3937
1938
2378
2689
14409
12
757
1798
3984
19183
24917
1536
1239
22683
1199
1195
9156
2845
1912
4427
1475
5974
786
1247
1060
4611
3402
919
694
2142
2193
814
1489
1193
846
403
23697
745
7545
4011
809
5904
1350
828
2822
16512
533
2160
2793
88
524
2126
9265
3
7659
1840
914
225
1785
931
10276
4533
568
7242
777
1153
4902
2152
947
1121
950
27
989
815
851
883
668
15048
3289
18
1216
16927
1436
693
2568
813
1076
12429
2804
1426
2738
1945
4086
844
522
725
3850
4188
1270
2214
225
1338
33541
2616
42287
2284
516
1433
772
967
5079
1299
655
18357
58
16
1626
17782
208
196
2310
98
113
117
13710
934
3729
2716
5385
1743
1908
743
3703
2065
2090
1686
246
698
9
805
15747
21897
2297
1435
24
827
1130
47
2497
22188
7376
14397
884
1153
1488
58
5167
21904
2259
21900
2295
436
1656
2029
1649
610
3054
598
688
649
21899
2293
465
1811
5478
4371
4689
4863
10036
11293
45502
40750
21131
25484
4987
2160
598
1633
1486
2003
2903
5738
1728
3225
1953
1362
1717
1659
1657
469
5310
1518
468
966
1105
2136
2064
1181
1817
7880
684
207
1411
1822
156
164
10230
3427
15006
4030
63
1852
2925
7504
1
472
968
791
1062
19826
4328
1075
645
567
11709
3020
6389
1567
1662
1137
3522
652
1569
2640
24457
371
3335
1477
947
1937
2563
2406
7294
2089
5604
955
3003
557
1555
3542
625
1321
3117
1660
14206
14559
0
6909
863
2392
961
1039
3818
1824
0
1400
2404
2244
1521
2195
4607
3990
2008
7145
0
634
8430
1286
622
687
6555
518
47417
1082
691
1073
577
1699
951
1461
1753
7887
2268
590
0
879
14119
685
4675
576
617
0
2977
1007
22922
25498
3512
14743
762
930
866
346
2932
1096
1683
2571
5963
2107
7202
2818
962
0
21892
2785
2143
605
950
1644
0
4386
1163
824
988
749
848
15306
1128
8344
1988
1957
1223
13907
27
1
6898
563
846
399
1243
692
2166
1969
1456
1256
1011
1343
1778
28
1267
1364
8337
4205
457
12669
44
3652
2578
4852
19418
24774
1916
0
0
220
843
4253
26825
24070
14021
6799
3157
0
2722
2981
3950
2425
2326
1095
828
4568
1462
6546
10684
1919
833
12510
886
2081
765
1381
2584
13397
20
9482
712
859
4928
1396
654
5482
490
882
1399
838
858
5366
750
3286
909
1535
770
1806
0
945
1054
706
2499
2576
2693
628
3541
10658
10935
2183
2834
266
818
0
1122
851
3
4997
1168
1294
11475
10371
0
473
960
15585
3283
0
1028
852
2255
1082
2459
1121
23445
24290
48441
217
804
13410
13327
40261
0
49055
980
2958
12508
3041
739
968
2652
4259
1914
1853
27219
2238
4238
651
695
0
1279
21022
673
2001
1400
1291
1474
0
903
120
1248
1920
1974
1682
1278
4949
5947
927
1185
4110
4084
1045
1044
1011
953
2007
5074
2853
232
2546
3206
657
1143
6393
975
5261
1344
1114
1806
3031
2616
155
2872
1703
35457
5554
136
1521
37071
9951
366
586
577
7744
10045
11618
0
1277
366
793
1418
1725
1602
1872
11623
2510
13215
1739
1255
1486
24482
3201
1978
1036
1169
1458
2510
11332
2010
19
471
22316
1253
3419
1229
1773
0
1124
1200
57
2733
889
787
29
0
949
75
473
961
0
2300
6864
825
777
2328
2432
3020
1589
1988
1693
368
1912
3209
4492
2684
906
1458
1500
1380
515
2736
2248
5871
1853
0
928
1127
1231
3015
21598
3638
624
2712
3123
2175
13980
2214
35269
8305
8481
906
730
8388
8389
10147
1698
2670
2963
1671
912
5048
1350
8488
4291
896
772
516
42366
1190
9787
1221
0
1022
1909
21213
1833
15191
15100
971
1034
1925
21258
1851
15202
1973
941
1035
1902
21298
1856
15192
0
1988
933
1489
846
5667
0
1146
948
1498
0
8
17666
794
1266
8653
676
8203
20067
1475
1640
33393
1131
36219
1086
1565
33331
14
782
1281
14934
1850
3513
1809
1158
2867
1354
1081
397
1389
785
21417
2074
579
3486
2580
0
2425
0
840
1406
8328
158
0
1057
1461
1673
0
2263
1268
1986
882
32
1884
4506
1406
8326
0
1490
1250
0
883
11
1882
33
0
15942
6761
0
137
16018
6739
925
788
831
988
108
15985
6793
23491
902
7931
654
14005
5787
1660
52
0
0
3179
615
1444
1388
2799
15508
9104
0
0
46
9146
0
0
225
58
9080
0
0
618
951
3617
13140
1092
30591
9433
1217
608
958
3694
0
13150
13557
9362
1232
614
960
3692
1077
9336
1222
1549
38460
1281
2476
2999
1334
1287
2535
3001
3058
1341
1296
3018
1338
38396
1300
2463
2990
1335
17
0
2098
4083
31
666
0
2142
13
1215
622
812
3887
0
0
2156
8860
16286
1
2311
35802
1094
0
3069
0
1035
1609
3058
3191
11281
21151
24458
969
1605
0
10665
1719
3862
2341
2666
2798
838
1864
10203
1636
14087
7265
0
1200
876
1298
1247
3680
0
1237
1145
1041
1595
652
15232
957
0
0
2700
0
47406
38002
2076
11496
1670
0
0
702
38379
2291
13106
898
1283
42
1453
797
2214
0
1278
1039
1067
0
2193
0
14288
1456
2581
20702
4712
18348
6104
4579
1957
675
0
1891
0
0
1099
3264
3572
292
1090
1771
30963
3761
1687
11382
2776
582
6689
2226
1225
1824
11
1224
2497
430
2540
450
860
33442
33721
863
1057
2129
657
404
1382
643
0
322
1760
2999
4259
0
1608
1060
5833
17334
1642
9653
1103
3856
1614
4540
914
3151
1060
6
2093
22070
585
11751
1019
886
1533
2014
3603
510
877
961
1478
4565
2437
0
7495
593
1059
0
1312
1091
2020
0
1958
30280
1528
1455
1615
1200
827
1121
22586
12715
12264
12607
1608
1202
1235
982
2852
299
1270
1854
550
2250
1869
1
409
941
0
0
474
959
0
1233
4517
28145
1272
0
860
1
2547
6722
1046
1176
746
582
5936
25664
977
3754
4494
2162
7269
4140
599
1460
1038
970
11384
5618
4
0
41295
2568
921
1094
22240
1341
1220
0
990
4031
729
0
6
618
0
0
16591
620
731
839
2166
2860
1100
37439
0
3524
0
0
0
26179
1105
1105
135219
69072
98485
0
740
15115.5
0
0
130571
0
0
0
0
0
7945
7945
0
0
0
0
0
0
3201
0
0
0
0
0
0
5890
5931
6674
0
0
0
0
6286
7539
61808
0
0
0
0
0
4597
0
0
0
0
0
0
779.5
779.5
1637
1637
0
194296
0
6815.5
0
0
0
0
0
0
0
0
12489
0
0
0
12823
0
0
0
0
6815.5
0
0
0
1761
0
0
14694.5
26015
26015
0
0
9022.5
0
12823
0
0
0
0
0
0
0
4982
0
3167
0
0
0
0
0
0
0

[truncated: 24 more sheets: 3F, 3G, 3H, 3I, 3J, 4C, 4D, 5A, 5B, S3, S4-A, S4-B, S4-C, S4-D, S4-E, S4-F, S4-G, S4-H, S19, S20 …]
